# Supplementary material for: Retrospective study for the universal applicability of the residue-based linear free energy relationship in the two-state exchange of protein molecules
Source: Sci Rep. 2022 Oct 7;12:16843. doi: 10.1038/s41598-022-21226-z (PMC9546931; doi:10.1038/s41598-022-21226-z)
Supplement: Supplementary file 1 — Supplementary Information 1. [file 41598_2022_21226_MOESM1_ESM.xlsx]

## Sheet: Nukacin ISK-1
308K	residiue	log K	log kAB	log kBA	Δlog K	Δ logkAB	Δ logkBA
1	G5	-0.459823	0.112759	0.572581	0.00719414	0.0162155	0.0162155
2	V6	-0.502426	0.0731963	0.575622	0.010296	0.0187093	0.0187093
3	I7	-0.492666	0.0961888	0.588854	0.0260424	0.0316298	0.0316298
4	Abu9	-0.624374	0.0723009	0.696675	0.0377565	0.0310775	0.0310775
5	V10	-0.33451	0.197529	0.532039	0.0101017	0.0174121	0.0174121
6	A11	-0.321768	0.171219	0.492987	0.022786	0.0387166	0.0387166
7	H12	-0.438466	0.085647	0.524113	0.0194305	0.0246597	0.0246597
8	D13	-0.496233	0.0907446	0.586978	0.0184155	0.0293222	0.0293222
9	A14	-0.271957	0.161897	0.433854	0.0115265	0.022898	0.022898
10	M16	-0.452464	0.120291	0.572755	0.020776	0.0349341	0.0349341
11	N17	-0.489598	0.117222	0.60682	0.0158947	0.0270253	0.0270253
12	A18	-0.419998	0.0991382	0.519136	0.0623192	0.0430331	0.0430331
13	F19	-0.306082	0.170524	0.476606	0.028204	0.0245713	0.0245713
14	Q20	-0.337959	0.168009	0.505968	0.0237377	0.038668	0.038668

## Sheet: drkSH3N 1995
residue	3	5	10	12	13	14	18	22	36	36'	37	38	43	46	48	50	51	52
Keq=pF/pU (mm)	23	22.5	27	21.5	31.5	27	34.5	26.5	30.5	29.5	33.5	37.5	29	26	22.5	31	29.5	35
Delta Keq (mm)	1.5	1.5	1.5	1	2.5	2	3	1.5	2	3	3	3	2	2	2	2.5	2	3
kfu (mm)	12.5	12.5		13.5	11	9.5		10.5	8	10.5		13	10.5	9.5	11	12
Delta kfu (mm)	0.5	0.5		0.5	0.5	0.5		0.5	0.5	0.5		0.5	0.5	0.5	1	0.5
kuf (mm)	22	20.5		20.5	25	18		20.5	17	22.5		34.5	21.5	18	18	28
Delta (kuf)	1.5	1		1	2.5	1		1	2	1.5		2.8	1	1.3	1	1.3
Keq=pF/pU	1.7037	1.66667	2	1.59259	2.33333	2	2.55556	1.96296	2.25926	2.18519	2.48148	2.77778	2.14815	1.92593	1.66667	2.2963	2.18519	2.59259
kfu	0.510204	0.510204		0.55102	0.44898	0.387755		0.428571	0.326531	0.428571		0.530612	0.428571	0.387755	0.44898	0.489796
kuf	0.897959	0.836735		0.836735	1.02041	0.734694		0.836735	0.693878	0.918367		1.40816	0.877551	0.734694	0.734694	1.14286
logK	0.245513	0.214844		0.18142	0.356547	0.277549		0.290565	0.327359	0.330993		0.423876	0.311249	0.277549	0.21388	0.367977
error+
error-
log kfu	-0.292256	-0.292256		-0.258832	-0.347773	-0.411442		-0.367977	-0.486076	-0.367977		-0.275223	-0.367977	-0.411442	-0.347773	-0.309985
error+	0.0170333	0.0170333		0.0157943	0.0193052	0.0222764		0.0202034	0.0263289	0.0202034		0.0163904	0.0202034	0.0222764	0.0377886	0.0177288
error-	0.0177288	0.0177288		0.0163904	0.0202034	0.0234811		0.0211893	0.0280287	0.0211893		0.0170333	0.0211893	0.0234811	0.0413927	0.0184834
ave	0.0173811	0.0173811		0.0160923	0.0197543	0.0228787		0.0206963	0.0271788	0.0206963		0.0167119	0.0206963	0.0228787	0.0395906	0.0181061
logK	0.245513	0.214844		0.18142	0.356547	0.277549		0.290565	0.327359	0.330993		0.423876	0.311249	0.277549	0.21388	0.367977
error from log kuf and log kfu	0.034375	0.0274157		0.0266174	0.0478437	0.0332682		0.0296287	0.0580825	0.0356245		0.0390785	0.0289302	0.0388675	0.0463762	0.0271107
log kuf	-0.0467434	-0.0774122		-0.0774122	0.00877392	-0.133894		-0.0774122	-0.158717	-0.0369836		0.148653	-0.0567276	-0.133894	-0.133894	0.0579919
error+	0.0286452	0.0206846		0.0206846	0.0413927	0.0234811		0.0206846	0.0483047	0.0280287		0.0338897	0.0197441	0.0302848	0.0234811	0.0197096
error-	0.0306688	0.0217192		0.0217192	0.0457575	0.0248236		0.0217192	0.0543577	0.0299632		0.0367598	0.0206846	0.032556	0.0248236	0.0206468
ave	0.029657	0.0212019		0.0212019	0.0435751	0.0241523		0.0212019	0.0513312	0.028996		0.0353248	0.0202143	0.0314204	0.0241523	0.0201782
standard height (mm)
Keq	13.5
k	24.5

## Sheet: drkSH3N 2001
residue	3	5	6	7	8	9	10	13	14	16	18	22	25	27	28	29b	30b	34	38	39	40	43	46	48	50b	52	53	54
Keq=pF/pU	2.06349	1.80519	2.08108	1.90141	2.01333	2.19718	2.35938	2.13043	2.26761	1.97368	1.89333	1.68919	2.13889	2.04839	1.96104			2.0125	2.02597	1.7875	1.92857	2.37879	2.33333	2.16456		1.93902	1.84337	2.0119
kfu	0.63	0.77	0.74	0.71	0.75	0.71	0.64	0.69	0.71	0.76	0.75	0.74	0.72	0.62	0.77	0.77	0.7	0.8	0.77	0.8	0.7	0.66	0.69	0.79		0.82	0.83	0.84
Delta kfu	0.1	0.02	0.07	0.12	0.02	0.06	0.06	0.05	0.02	0.02	0.02	0.09	0.07	0.1	0.11	0.12	0.04	0.05	0.03	0.12	0.03	0.04	0.08	0.07		0.07	0.1	0.03
kuf	1.3	1.39	1.54	1.35	1.51	1.56	1.51	1.47	1.61	1.5	1.42	1.25	1.54	1.27	1.51			1.61	1.56	1.43	1.35	1.57	1.61	1.71	1.41	1.59	1.53	1.69
Delta kuf	0.18	0.13	0.17	0.15	0.09	0.1	0.24	0.12	0.03	0.25	0.25	0.1	0.19	0.14	0.18			0.04	0.09	0.3	0.14	0.23	0.07	0.2	0.16	0.13	0.28	0.31
log K	0.314603	0.256524	0.318289	0.279075	0.303916	0.341866	0.372797	0.328468	0.355568	0.295278	0.277227	0.227678	0.330188	0.311412	0.292486			0.303736	0.306634	0.252246	0.285236	0.376356	0.367977	0.335369		0.287583	0.265613	0.303607
log kfu	-0.200659	-0.113509	-0.130768	-0.148742	-0.124939	-0.148742	-0.19382	-0.161151	-0.148742	-0.119186	-0.124939	-0.130768	-0.142668	-0.207608	-0.113509			-0.09691	-0.113509	-0.09691	-0.154902	-0.180456	-0.161151	-0.102373		-0.0861861	-0.0809219	-0.0757207
Δ log kfu	0.0689356	0.0112804	0.0410819	0.0734019	0.0115812	0.0367009	0.0407151	0.0314706	0.0122336	0.0114288	0.0115812	0.0528196	0.0422231	0.0700475	0.0620421			0.0271434	0.0169206	0.0651442	0.0186126	0.0263209	0.050353	0.0384818		0.0370739	0.0523246	0.0155105
log K	0.314603	0.256524	0.318289	0.279075	0.303916	0.341866	0.372797	0.328468	0.355568	0.295278	0.277227	0.227678	0.330188	0.311412	0.292486			0.303736	0.306634	0.252246	0.285236	0.376356	0.367977	0.335369		0.287583	0.265613	0.303607
log kuf	0.113943	0.143015	0.187521	0.130334	0.178977	0.193125	0.178977	0.167317	0.206826	0.176091	0.152288	0.09691	0.187521	0.103804	0.178977			0.206826	0.193125	0.155336	0.130334	0.1959	0.206826	0.232996		0.201397	0.184691	0.227887
Δlog kuf	0.0601331	0.0406175	0.0479416	0.0482549	0.0258851	0.0278394	0.0690269	0.0354526	0.00809244	0.0723824	0.0764603	0.0347436	0.0535818	0.047875	0.0517702			0.0107899	0.0250555	0.0911107	0.0450379	0.0636228	0.0188824	0.0507947		0.0355084	0.0794787	0.0796635
Δ log K	0.0914774	0.0421548	0.0631357	0.0878429	0.0283578	0.0460651	0.0801401	0.0474056	0.014668	0.0732791	0.0773324	0.063222	0.0682187	0.084845	0.0808045			0.0292094	0.0302338	0.112004	0.0487324	0.0688523	0.053777	0.0637256		0.0513354	0.0951564	0.0811594
log(x+dx)=ln(x+dx)/ln10={ln x(1+dx/x)}/ln10=(ln x+ln(1+dx/x)/ln10=log x+dx/(x*ln10) (dx/x<<1)
Δlog x = dx/(x*ln10)

## Sheet: Myb32-KIX
	kon (mm)	kon 10^6 M-1 S-1	kon err (mm)	kon err	koff (mm)	koff	koff err (mm)	koff err		K=kon/koff	log K	log kon	log koff		Δlog K	Δ log kon	Δ log koff
E290	22	15.7895	7	0.921053	28	17.4444	4.5	1		0.905129	-0.0432895	1.19837	1.24166		0.0355191	0.0253338	0.0248959
E292	24	16.3158	10	1.31579	23	15.2222	1.5	0.333333		1.07184	0.03013	1.21261	1.18248		0.0362919	0.0350237	0.0095101
E297	33.5	18.8158	8.5	1.11842	22	14.7778	2.5	0.555556		1.27325	0.104913	1.27452	1.16961		0.0305445	0.0258147	0.0163269
L298	15	13.9474	8.5	1.11842	31	18.7778	6.5	1.44444		0.742759	-0.129152	1.14449	1.27364		0.0482583	0.0348255	0.0334073
E299	25	16.5789	10	1.31579	24	15.6667	3.5	0.777778		1.05823	0.0245803	1.21956	1.19498		0.0406558	0.0344678	0.0215607
L301	38.5	20.1316	8.5	1.11842	30	18.3333	3	0.666667		1.09809	0.0406364	1.30388	1.26324		0.0288364	0.0241275	0.0157925
L302	23	16.0526	13	1.71053	18.5	13.2222	3	0.666667		1.21406	0.0842418	1.20555	1.1213		0.0511964	0.0462773	0.0218972
M303	23	16.0526	10.5	1.38158	21	14.3333	3.5	0.777778		1.11995	0.049199	1.20555	1.15635		0.0441868	0.0373778	0.0235664
T305	27	17.1053	20.5	2.69737	14.5	11.4444	1.5	0.333333		1.49463	0.174535	1.23313	1.05859		0.0696433	0.0684849	0.0126494
N307	25.5	16.7105	12	1.57895	18	13	1.5	0.333333		1.28543	0.109047	1.22299	1.11394		0.0425198	0.0410357	0.0111358
E308	38.5	20.1316	8.5	1.11842	15	11.6667	2	0.444444		1.72556	0.236931	1.30388	1.06695		0.029255	0.0241275	0.0165446
L309	29	17.6316	9	1.18421	17.5	12.7778	1.5	0.333333		1.37986	0.139836	1.24629	1.10646		0.031292	0.029169	0.0113294
log(x+dx)=ln(x+dx)/ln10={ln x(1+dx/x)}/ln10=(ln x+ln(1+dx/x)/ln10=log x+dx/(x*ln10) (dx/x<<1)
Δlog x = dx/(x*ln10)

## Sheet: pKID-KIX
residue	kon* 10^6 M-1 s-1	sd	koff* s-1	sd		K=kon*/koff*	log K	log kon*	log koff*		Δ log K	Δ log kon	Δ log koff
R124	6.5	0.1	13.2	0.6		0.492424	-0.307661	0.812913	1.12057		0.0208407	0.00668145	0.0197407
R125	5	0.2	15	1		0.333333	-0.477121	0.69897	1.17609		0.0337647	0.0173718	0.028953
I127	7.3	0.2	13	1		0.561538	-0.25062	0.863323	1.11394		0.0354629	0.0118985	0.0334073
L128	8.1	0.2	9.9	0.7		0.818182	-0.0871502	0.908485	0.995635		0.0325262	0.0107233	0.0307077
R130	5.4	0.3	155	21		0.0348387	-1.45794	0.732394	2.19033		0.0635946	0.0241275	0.0588399
R131	15	1	4.5	0.3		3.33333	0.522879	1.17609	0.653213		0.0409457	0.028953	0.028953
pS133	5.5	0.2	54	6		0.101852	-0.992031	0.740363	1.73239		0.0507735	0.0157925	0.0482549
Y134	6.4	0.3	56	7		0.114286	-0.942008	0.80618	1.74819		0.0579783	0.0203576	0.0542868
R135	8.9	0.3	65	6		0.136923	-0.863523	0.94939	1.81291		0.042678	0.0146391	0.0400887
K136	7.1	0.2	55	4		0.129091	-0.889104	0.851258	1.74036		0.0338715	0.0122336	0.0315851
L138	7.3	0.3	48	5		0.152083	-0.817918	0.863323	1.68124		0.0486324	0.0178477	0.045239
N139	4.2	0.3	137	14		0.0306569	-1.51347	0.623249	2.13672		0.0541473	0.031021	0.0443805
D140	5.5	0.5	601	43		0.00915141	-2.03851	0.740363	2.77887		0.0502423	0.0394813	0.0310727
L141	6.3	0.3	69	6		0.0913043	-1.03951	0.799341	1.83885		0.0430565	0.0206807	0.0377647
S143	4.3	0.2	89	12		0.0483146	-1.31592	0.633468	1.94939		0.0619427	0.0201997	0.0585566
D144	5.9	0.4	213	33		0.0276995	-1.55753	0.770852	2.32838		0.0734453	0.0294437	0.0672851
A145	7.62	0.05	16.9	0.6		0.450888	-0.345932	0.881955	1.22789		0.0156799	0.0028497	0.0154187
log(x+dx)=ln(x+dx)/ln10={ln x(1+dx/x)}/ln10=(ln x+ln(1+dx/x)/ln10=log x+dx/(x*ln10) (dx/x<<1)
Δlog x = dx/(x*ln10)

## Sheet: FynSH3 G48M
G48M 15C	41	43	12	53	20	42				41	43	12	53	20	42
log kf	2	2.27	2.35	2.6	2.8	3			log kf err (mm)	25	15	20	10	8	20
log ku	0.58	0.76	0.72	0.71	0.82	0.71			Δ log kf err	0.235849	0.141509	0.188679	0.0943396	0.0754717	0.188679
log K (=logku- logkf)	-1.42	-1.51	-1.63	-1.89	-1.98	-2.29
									log ku err	2.5	3	9	5	2.5	12
									Δ log ku err	0.0145349	0.0174419	0.0523256	0.0290698	0.0145349	0.0697674
									Δ log K	0.236297	0.14258	0.1958	0.0987168	0.0768586	0.201165

## Sheet: FynSH3 G48V
G48V 10C	47	35	12	21	37	44				47	35	12	21	37	44
log kf	1.9	1.8	1.8	2	2.44	2.84			log kf err (mm)	11	25	19	22	14	10
log ku	0.81	0.95	1	1	0.96	1			Δ log kf err	0.103774	0.235849	0.179245	0.207547	0.132075	0.0943396
log K (=logku- logkf)	-1.09	-0.85	-0.8	-1	-1.48	-1.84
kex	85.8894	72.0082	73.0957	110	284.543	701.831			log ku err	4	4	4	3	4	4
									Δ log ku err	0.02	0.02	0.02	0.015	0.02	0.02
									Δ log K	0.105683	0.236696	0.180358	0.208089	0.133581	0.0964363

## Sheet: FynSH3 triple
FynSH3 A39V/N53P/V55L 35C	11	42	8	55	36	10				11	42	8	55	36	10
log kf	2.74	3.04	3.19	3.21	3.28	3.56			log kf err (mm)	7	7	5	4.5	3	5
log ku	0.63	0.84	1.21	1.55	2.07	2.48			Δ log kf err	0.0496454	0.0496454	0.035461	0.0319149	0.0212766	0.035461
log K (=logku- logkf)	-2.11	-2.2	-1.98	-1.66	-1.21	-1.08
									log ku err	3.5	2.5	2	2	5	11
									Δ log ku err	0.0388889	0.0277778	0.0222222	0.0222222	0.0555556	0.122222
									Δ log K	0.0630635	0.0568882	0.0418486	0.0388894	0.0594904	0.127263

## Sheet: Abp1 SH3
Abp1SH3 G48V 40C	30	4	27	11	20					30	4	27	11	20
log kf	2	2.3	2.3	2.7	3				log kf err (mm)	28	19	12	12	12
log ku	0.51	0.67	0.69	0.84	0.97				Δ log kf err	0.264151	0.179245	0.113208	0.113208	0.113208
log K (=logku- logkf)	-1.49	-1.63	-1.61	-1.86	-2.03
									log ku err	5	4	2.5	4	8
									Δ log ku err	0.0211864	0.0169492	0.0105932	0.0169492	0.0338983
									Δ log K	0.264999	0.180045	0.113702	0.114469	0.118174

## Sheet: STARD6
residue	kex	kex error	pB	pB error	pA	pA error	kAB	kBA	logK	logkAB	logkBA		K	Δ K	Δ log K	kAB	ΔkAB	Δ log kAB	kBA	ΔkBA	Δ log kBA
82,99	182	66	0.06	0.02	0.94	0.02	10.92	171.08	-1.19498	1.03822	2.2332		0.0638298	0.0226347	0.154005	10.92	5.37877	0.213917	171.08	62.1467	0.157762
103	590	64	0.15	0.05	0.85	0.05	88.5	501.5	-0.753328	1.94694	2.70027		0.176471	0.0692042	0.170312	88.5	31.0227	0.152237	501.5	61.8838	0.0535909
130, 151, 171	420	45	0.07	0.01	0.93	0.01	29.4	390.6	-1.12338	1.46835	2.59173		0.0752688	0.011562	0.0667119	29.4	5.25	0.0775526	390.6	42.0602	0.0467653
177, 180	662	94	0.12	0.16	0.88	0.16	79.44	582.56	-0.865301	1.90004	2.76534		0.136364	0.206612	0.658022	79.44	106.519	0.582334	582.56	134.394	0.10019
188, 191	473	83	0.16	0.15	0.84	0.15	75.68	397.32	-0.720159	1.87898	2.59914		0.190476	0.212585	0.484704	75.68	72.1821	0.414222	397.32	99.4725	0.108729
									Kex=(1-pA)/pA=1/pA - 1
									kAB=kex(1-pA)
									kBA=kex pA
											if M1=1, e1=0 then, Δ=e2/M2^2

[truncated: 8 more sheets: Tiam2 PDZ, FynSH3 R1rho, 2P-ERK2, HX Ub 1.5M, HX Ub 1.8M, HX CspA, HX OMTKY3 pH 6-10, HX OMTKY3 pH10-12]
