# Supplementary material for: Retrospective study for the universal applicability of the residue-based linear free energy relationship in the two-state exchange of protein molecules
Source: Sci Rep. 2022 Oct 7;12:16843. doi: 10.1038/s41598-022-21226-z (PMC9546931; doi:10.1038/s41598-022-21226-z)
Supplement: Supplementary file 2 — Supplementary Information 2. [file 41598_2022_21226_MOESM2_ESM.xlsx]

## Sheet: Nukacin ISK-1
	x	y	Δx	Δy			v1	v2		x	m	n	y1	y2
1	0.112759	0.572581	0.0162155	0.0162155		n	14			0.02204	1.65701	-2.44751	0.658646	0.655352
2	0.0731963	0.575622	0.0187093	0.0187093						0.0245903	1.61559	-2.38632	0.680454	0.62814
3	0.0961888	0.588854	0.0316298	0.0316298		average	0.124047	0.548928		0.0271405	1.57416	-2.32513	0.688316	0.614875
4	0.0723009	0.696675	0.0310775	0.0310775		variance	0.0416781	0.0652206		0.0296908	1.53273	-2.26394	0.693563	0.604224
5	0.197529	0.532039	0.0174121	0.0174121						0.032241	1.49131	-2.20275	0.697427	0.594956
6	0.171219	0.492987	0.0387166	0.0387166		r	-0.677021			0.042442	1.3256	-1.95799	0.705892	0.564876
7	0.085647	0.524113	0.0246597	0.0246597		upper p	0.05			0.052643	1.1599	-1.71324	0.708492	0.540662
8	0.0907446	0.586978	0.0293222	0.0293222		x2(p,2)	5.99146			0.062844	0.994191	-1.46848	0.707769	0.51977
9	0.161897	0.433854	0.022898	0.022898						0.073045	0.828486	-1.22372	0.704717	0.501207
10	0.120291	0.572755	0.0349341	0.0349341		xl	0.02204			0.083246	0.662781	-0.978966	0.69984	0.484469
11	0.117222	0.60682	0.0270253	0.0270253		xu	0.22606			0.093447	0.497075	-0.73421	0.693429	0.469266
12	0.0991382	0.519136	0.0430331	0.0430331		xu-xl	0.20402			0.103648	0.33137	-0.489453	0.685659	0.455421
13	0.170524	0.476606	0.0245713	0.0245713						0.113849	0.165665	-0.244696	0.676636	0.442829
14	0.168009	0.505968	0.038668	0.038668		var-covar	0.00161299	-0.00170887		0.12405	-4.07326e-05	6.01645e-05	0.666417	0.431433
							-0.00170887	0.00394989		0.134251	-0.165746	0.244817	0.65502	0.421215
										0.144452	-0.331451	0.489573	0.642428	0.412193
						sigma_u2	0.00485159			0.154653	-0.497157	0.73433	0.628583	0.404423
						sigma_v2	0.000711288			0.164854	-0.662862	0.979087	0.613379	0.398012
										0.175055	-0.828568	1.22384	0.59664	0.393136
						95% ellipsoide	2.448			0.185256	-0.994273	1.4686	0.578076	0.390086
						a radius	0.170511			0.195457	-1.15998	1.71336	0.557182	0.389364
						b radius	0.0652881			0.205658	-1.32568	1.95811	0.532966	0.391965
						radius ratio	0.382896			0.215859	-1.49139	2.20287	0.502882	0.400435
						tan theta	-1.89516			0.218409	-1.53282	2.26406	0.493612	0.404301
						theta	-62.1812			0.220959	-1.57424	2.32525	0.482958	0.409552
										0.22351	-1.61567	2.38644	0.469685	0.417421
						flatness	0.617104			0.22606	-1.65709	2.44763	0.442015	0.439687

## Sheet: drkSH3N 1995
residue		x log kuf	y log kfu	Δx	Δy			v1	v2		x	m	n	y1	y2
3	1	-0.0467434	-0.292256	0.0173811	0.029657		n	13			-0.26675	-1.50275	-2.4476	-0.443854	-0.446604
5	2	-0.0774122	-0.292256	0.0173811	0.0212019						-0.261461	-1.46518	-2.38641	-0.415299	-0.470347
10	3						average	-0.0552054	-0.348999		-0.256173	-1.42761	-2.32522	-0.401763	-0.479071
12	4	-0.0774122	-0.258832	0.0160923	0.0212019		variance	0.0864296	0.0640355		-0.250884	-1.39004	-2.26403	-0.390984	-0.485039
13	5	0.00877392	-0.347773	0.0197543	0.0435751						-0.245596	-1.35248	-2.20284	-0.381663	-0.489549
14	6	-0.133894	-0.411442	0.0228787	0.0241523		r	0.61397			-0.224441	-1.2022	-1.95808	-0.351742	-0.500224
18	7						upper p	0.05			-0.203287	-1.05193	-1.71332	-0.328	-0.50472
22	8	-0.0774122	-0.367977	0.0206963	0.0212019		x2(p,2)	5.99146			-0.182132	-0.90165	-1.46856	-0.307756	-0.505718
36	9	-0.158717	-0.486076	0.0271788	0.0513312						-0.160978	-0.751374	-1.2238	-0.289966	-0.504262
36'	10	-0.0369836	-0.367977	0.0206963	0.028996		xl	-0.26675			-0.139823	-0.601099	-0.979035	-0.274097	-0.500885
37	11						xu	0.15634			-0.118669	-0.450823	-0.734275	-0.259844	-0.495892
38	12	0.148653	-0.275223	0.0167119	0.0353248		xu-xl	0.42309			-0.097514	-0.300548	-0.489515	-0.247023	-0.489467
43	13	-0.0567276	-0.367977	0.0206963	0.0202143						-0.0763595	-0.150273	-0.244755	-0.23552	-0.481724
46	14	-0.133894	-0.411442	0.0228787	0.0314204		var-covar	0.00689545	0.00313667		-0.055205	2.88681e-06	4.70187e-06	-0.225277	-0.472721
48	15	-0.133894	-0.347773	0.0395906	0.0241523			0.00313667	0.00378512		-0.0340505	0.150278	0.244765	-0.216275	-0.462478
50	16	0.0579919	-0.309985	0.0181061	0.0201782						-0.012896	0.300554	0.489525	-0.208531	-0.450975
51	17						sigma_u2	0.00884131			0.0082585	0.450829	0.734285	-0.202107	-0.438154
52	18						sigma_v2	0.00183925			0.029413	0.601105	0.979045	-0.197113	-0.423901
											0.0505675	0.75138	1.2238	-0.193736	-0.408032
							95% ellipsoide	2.448			0.071722	0.901655	1.46856	-0.192281	-0.390242
							a radius	0.230181			0.0928765	1.05193	1.71332	-0.193279	-0.369998
							b radius	0.104986			0.114031	1.20221	1.95809	-0.197775	-0.346256
							radius ratio	0.456102			0.135185	1.35248	2.20285	-0.20845	-0.316335
							tan theta	0.620362			0.140474	1.39005	2.26404	-0.21296	-0.307013
							theta	31.8139			0.145763	1.42762	2.32523	-0.218928	-0.296234
											0.151051	1.46519	2.38642	-0.227653	-0.282697
							flatness	0.543898			0.15634	1.50276	2.44761	-0.251438	-0.254101

## Sheet: drkSH3N 2001
residue		x log kuf	y log kfu	Δx	Δy			v1	v2		x	m	n	y1	y2
3	1	0.113943	-0.200659	0.0601331	0.0689356		n	25			0.08354	-1.12163	-2.44739	-0.174051	-0.176755
5	2	0.143015	-0.113509	0.0406175	0.0112804						0.0857825	-1.09358	-2.38621	-0.156634	-0.192119
6	3	0.187521	-0.130768	0.0479416	0.0410819		average	0.173238	-0.134352		0.088025	-1.06554	-2.32502	-0.148454	-0.198247
7	4	0.130334	-0.148742	0.0482549	0.0734019		variance	0.0366503	0.0365998		0.0902675	-1.0375	-2.26383	-0.142043	-0.202605
8	5	0.178977	-0.124939	0.0258851	0.0115812						0.09251	-1.00946	-2.20265	-0.136568	-0.206027
9	6	0.193125	-0.148742	0.0278394	0.0367009		r	0.458294			0.10148	-0.897295	-1.9579	-0.119405	-0.21498
10	7	0.178977	-0.19382	0.0690269	0.0407151		upper p	0.05			0.11045	-0.785129	-1.71316	-0.106215	-0.219959
13	8	0.167317	-0.161151	0.0354526	0.0314706		x2(p,2)	5.99146			0.11942	-0.672964	-1.46841	-0.0952761	-0.222688
14	9	0.206826	-0.148742	0.00809244	0.0122336						0.12839	-0.560798	-1.22367	-0.0859155	-0.223838
16	10	0.176091	-0.119186	0.0723824	0.0114288		xl	0.08354			0.13736	-0.448633	-0.97892	-0.0777913	-0.223752
18	11	0.152288	-0.124939	0.0764603	0.0115812		xu	0.26294			0.14633	-0.336468	-0.734174	-0.0707072	-0.222625
22	12	0.09691	-0.130768	0.0347436	0.0528196		xu-xl	0.1794			0.1553	-0.224302	-0.489429	-0.0645438	-0.220578
25	13	0.187521	-0.142668	0.0535818	0.0422231						0.16427	-0.112137	-0.244683	-0.0592295	-0.217682
27	14	0.103804	-0.207608	0.047875	0.0700475		var-covar	0.00128951	0.000590163		0.17324	2.87453e-05	6.27225e-05	-0.0547254	-0.213976
28	15	0.178977	-0.113509	0.0517702	0.0620421			0.000590163	0.00128597		0.18221	0.112194	0.244808	-0.0510194	-0.209471
34	16	0.206826	-0.09691	0.0107899	0.0271434						0.19118	0.22436	0.489554	-0.0481237	-0.204156
38	17	0.193125	-0.113509	0.0250555	0.0169206		sigma_u2	0.00187791			0.20015	0.336525	0.7343	-0.0460771	-0.197993
39	18	0.155336	-0.09691	0.0911107	0.0651442		sigma_v2	0.000697575			0.20912	0.448691	0.979045	-0.0449512	-0.190908
40	19	0.130334	-0.154902	0.0450379	0.0186126						0.21809	0.560856	1.22379	-0.0448654	-0.182783
43	20	0.1959	-0.180456	0.0636228	0.0263209		95% ellipsoide	2.448			0.22706	0.673021	1.46854	-0.0460163	-0.173422
46	21	0.206826	-0.161151	0.0188824	0.050353		a radius	0.106084			0.23603	0.785187	1.71328	-0.0487457	-0.162482
48	22	0.232996	-0.102373	0.0507947	0.0384818		b radius	0.0646557			0.245	0.897352	1.95803	-0.0537262	-0.149291
52	23	0.201397	-0.0861861	0.0355084	0.0370739		radius ratio	0.609479			0.25397	1.00952	2.20277	-0.0626823	-0.132125
53	24	0.184691	-0.0809219	0.0794787	0.0523246		tan theta	0.996999			0.256213	1.03756	2.26396	-0.0661059	-0.126648
54	25	0.227887	-0.0757207	0.0796635	0.0155105		theta	44.9139			0.258455	1.0656	2.32515	-0.0704668	-0.120235
											0.260698	1.09364	2.38633	-0.0766	-0.112049
							flatness	0.390521			0.26294	1.12168	2.44752	-0.0922124	-0.094384

## Sheet: Myb32-KIX
		x	y	Δx	Δy			v1	v2		x	m	n	y1	y2
E290	1	1.19837	1.24166	0.0253338	0.0248959		n	12			1.11866	0.787919	-2.44757	1.22136	1.21737
E292	2	1.21261	1.18248	0.0350237	0.0095101						1.12147	0.768221	-2.38638	1.2552	1.18068
E297	3	1.27452	1.16961	0.0258147	0.0163269		average	1.2309	1.16243		1.12427	0.748524	-2.3252	1.26884	1.1642
L298	4	1.14449	1.27364	0.0348255	0.0334073		variance	0.0458579	0.0722574		1.12708	0.728826	-2.26401	1.27875	1.15144
E299	5	1.21956	1.19498	0.0344678	0.0215607						1.12988	0.709128	-2.20282	1.28669	1.14066
L301	6	1.30388	1.26324	0.0241275	0.0157925		r	-0.321919			1.14111	0.630336	-1.95806	1.30846	1.1075
L302	7	1.20555	1.1213	0.0462773	0.0218972		upper p	0.05			1.15233	0.551545	-1.71331	1.32188	1.08269
M303	8	1.20555	1.15635	0.0373778	0.0235664		x2(p,2)	5.99146			1.16356	0.472753	-1.46855	1.33056	1.06263
T305	9	1.23313	1.05859	0.0684849	0.0126494						1.17478	0.393962	-1.22379	1.33592	1.04588
N307	10	1.22299	1.11394	0.0410357	0.0111358		xl	1.11866			1.186	0.31517	-0.979037	1.33868	1.03173
E308	11	1.30388	1.06695	0.0241275	0.0165446		xu	1.34314			1.19723	0.236379	-0.73428	1.33925	1.01977
L309	12	1.24629	1.10646	0.029169	0.0113294		xu-xl	0.22448			1.20845	0.157587	-0.489524	1.33789	1.00975
											1.21968	0.0787954	-0.244768	1.33474	1.00151
							var-covar	0.0019277	-0.000977809		1.2309	3.89974e-06	-1.21141e-05	1.32989	0.994981
								-0.000977809	0.00478604		1.24212	-0.0787876	0.244744	1.32335	0.990127
											1.25335	-0.157579	0.4895	1.31512	0.986977
							sigma_u2	0.00508853			1.26457	-0.236371	0.734256	1.30509	0.985613
							sigma_v2	0.00162521			1.2758	-0.315162	0.979012	1.29314	0.986185
											1.28702	-0.393954	1.22377	1.27899	0.988945
							95% ellipsoide	2.448			1.29824	-0.472745	1.46852	1.26224	0.994305
							a radius	0.174625			1.30947	-0.551537	1.71328	1.24218	1.00299
							b radius	0.0986885			1.32069	-0.630328	1.95804	1.21737	1.0164
							radius ratio	0.565144			1.33192	-0.70912	2.20279	1.18421	1.03818
							tan theta	-3.23256			1.33472	-0.728818	2.26398	1.17343	1.04611
							theta	-72.8104			1.33753	-0.748516	2.32517	1.16067	1.05602
											1.34033	-0.768214	2.38636	1.14419	1.06966
							flatness	0.434856			1.34314	-0.787911	2.44755	1.10763	1.10337

## Sheet: pKID-KIX
residue		x log kon	y log koff	Δx	Δy			v1	v2		x	m	n	y1	y2
R124	1	0.812913	1.12057	0.00668145	0.0197407		n	17			0.49622	1.51634	-2.44768	2.50137	2.48568
R125	2	0.69897	1.17609	0.0173718	0.028953						0.504185	1.47843	-2.38649	2.70743	2.23795
I127	3	0.863323	1.11394	0.0118985	0.0334073		average	0.814819	1.66029		0.51215	1.44052	-2.32529	2.78164	2.12209
L128	4	0.908485	0.995635	0.0107233	0.0307077		variance	0.130164	0.549501		0.520115	1.40262	-2.2641	2.83229	2.02978
R130	5	0.732394	2.19033	0.0241275	0.0588399						0.52808	1.36471	-2.20291	2.87049	1.94991
R131	6	1.17609	0.653213	0.028953	0.028953		r	-0.619502			0.55994	1.21307	-1.95814	2.96042	1.69334
pS133	7	0.740363	1.73239	0.0157925	0.0482549		upper p	0.05			0.5918	1.06144	-1.71337	2.9976	1.48951
Y134	8	0.80618	1.74819	0.0203576	0.0542868		x2(p,2)	5.99146			0.62366	0.909802	-1.4686	3.00492	1.31554
R135	9	0.94939	1.81291	0.0146391	0.0400887						0.65552	0.758168	-1.22383	2.99131	1.16251
K136	10	0.851258	1.74036	0.0122336	0.0315851		xl	0.49622			0.68738	0.606533	-0.979066	2.96129	1.02588
L138	11	0.863323	1.68124	0.0178477	0.045239		xu	1.13342			0.71924	0.454898	-0.734297	2.91748	0.903041
N139	12	0.623249	2.13672	0.031021	0.0443805		xu-xl	0.6372			0.7511	0.303263	-0.489528	2.86146	0.792418
D140	13	0.740363	2.77887	0.0394813	0.0310727						0.78296	0.151629	-0.244759	2.79417	0.693056
L141	14	0.799341	1.83885	0.0206807	0.0377647		var-covar	0.0159459	-0.0417034		0.81482	-6.12963e-06	9.89446e-06	2.71614	0.604441
S143	15	0.633468	1.94939	0.0201997	0.0585566			-0.0417034	0.284189		0.84668	-0.151641	0.244779	2.62752	0.52641
D144	16	0.770852	2.32838	0.0294437	0.0672851						0.87854	-0.303276	0.489548	2.52816	0.459126
A145	17	0.881955	1.22789	0.0028497	0.0154187		sigma_u2	0.290523			0.9104	-0.45491	0.734317	2.41754	0.403103
							sigma_v2	0.00961194			0.94226	-0.606545	0.979086	2.2947	0.359292
											0.97412	-0.75818	1.22385	2.15807	0.329276
							95% ellipsoide	2.448			1.00598	-0.909815	1.46862	2.00504	0.315662
							a radius	1.31948			1.03784	-1.06145	1.71339	1.83107	0.322986
							b radius	0.240003			1.0697	-1.21308	1.95816	1.62723	0.360172
							radius ratio	0.181893			1.10156	-1.36472	2.20293	1.37065	0.450108
							tan theta	-6.58405			1.10953	-1.40263	2.26412	1.29078	0.488315
							theta	-81.3638			1.11749	-1.44054	2.32531	1.19847	0.53897
											1.12546	-1.47844	2.38651	1.08259	0.613184
							flatness	0.818107			1.13342	-1.51635	2.4477	0.833653	0.820459

## Sheet: FynSH3 G48M
		x log ku	y log kf	Δ log ku	Δ log kf			v1	v2		x	m	n	y1	y2
41	1	0.58	2	0.0145349	0.235849		n	6			0.52291	-1.42795	-2.44759	1.98686	1.97022
43	2	0.76	2.27	0.0174419	0.141509						0.527754	-1.39225	-2.3864	2.15421	1.82911
12	3	0.72	2.35	0.0523256	0.188679		average	0.716667	2.50333		0.532598	-1.35655	-2.32521	2.23306	1.77651
53	4	0.71	2.6	0.0290698	0.0943396		variance	0.0791623	0.367514		0.537442	-1.32085	-2.26402	2.29562	1.74018
20	5	0.82	2.8	0.0145349	0.0754717						0.542286	-1.28515	-2.20283	2.34958	1.71246
42	6	0.71	3	0.0697674	0.188679		r	0.583411			0.561662	-1.14236	-1.95806	2.52193	1.64508
							upper p	0.05			0.581038	-0.999558	-1.7133	2.65778	1.61418
							x2(p,2)	5.99146			0.600414	-0.85676	-1.46854	2.77298	1.60394
											0.61979	-0.713963	-1.22377	2.87369	1.60819
							xl	0.52291			0.639166	-0.571165	-0.97901	2.96306	1.62379
							xu	0.91043			0.658542	-0.428368	-0.734247	3.04288	1.64893
							xu-xl	0.38752			0.677918	-0.28557	-0.489484	3.11424	1.68252
											0.697294	-0.142773	-0.244721	3.17782	1.7239
							var-covar	0.00522222	0.0141444		0.71667	2.4566e-05	4.21076e-05	3.23396	1.77272
								0.0141444	0.112556		0.736046	0.142822	0.244805	3.28278	1.82887
											0.755422	0.28562	0.489568	3.32416	1.89245
							sigma_u2	0.114388			0.774798	0.428417	0.734331	3.35775	1.96382
							sigma_v2	0.00338955			0.794174	0.571215	0.979094	3.38289	2.04364
											0.81355	0.714012	1.22386	3.39848	2.13301
							95% ellipsoide	2.448			0.832926	0.85681	1.46862	3.40272	2.23372
							a radius	0.827946			0.852302	0.999607	1.71338	3.39248	2.34892
							b radius	0.142522			0.871678	1.1424	1.95815	3.36158	2.48479
							radius ratio	0.172139			0.891054	1.2852	2.20291	3.29417	2.65715
							tan theta	7.71794			0.895898	1.3209	2.2641	3.26644	2.71112
							theta	82.6174			0.900742	1.3566	2.32529	3.2301	2.77371
											0.905586	1.3923	2.38648	3.17746	2.85258
							flatness	0.827861			0.91043	1.428	2.44767	3.03384	3.02245

## Sheet: FynSH3 G48V
		x log ku	y log kf	Δ log ku	Δ log kf			v1	v2		x	m	n	y1	y2
47	1	0.81	1.9	0.02	0.103774		n	6			0.77303	-0.7538	-2.44758	1.82377	1.80096
35	2	0.95	1.8	0.02	0.235849						0.777538	-0.734954	-2.38639	2.03864	1.60197
12	3	1	1.8	0.02	0.179245		average	0.953333	2.13		0.782045	-0.716109	-2.3252	2.13485	1.52164
21	4	1	2	0.015	0.207547		variance	0.0736659	0.421379		0.786553	-0.697264	-2.26401	2.2092	1.46318
37	5	0.96	2.44	0.02	0.132075						0.791061	-0.678419	-2.20282	2.27199	1.41627
44	6	1	2.84	0.02	0.0943396		r	0.307977			0.809091	-0.603038	-1.95806	2.46474	1.28704
							upper p	0.05			0.827121	-0.527658	-1.7133	2.60849	1.20682
							x2(p,2)	5.99146			0.845152	-0.452277	-1.46854	2.72449	1.15435
											0.863182	-0.376896	-1.22378	2.82103	1.12134
							xl	0.77303			0.881213	-0.301516	-0.979019	2.90233	1.10356
							xu	1.13364			0.899243	-0.226135	-0.734259	2.97081	1.09861
							xu-xl	0.36061			0.917274	-0.150754	-0.489498	3.02795	1.105
											0.935304	-0.0753737	-0.244738	3.07462	1.12186
							var-covar	0.00452222	0.00796667		0.953335	6.96788e-06	2.26247e-05	3.1113	1.14871
								0.00796667	0.147967		0.971365	0.0753876	0.244783	3.13814	1.18539
											0.989396	0.150768	0.489543	3.155	1.23206
							sigma_u2	0.148408			1.00743	0.226149	0.734304	3.16139	1.2892
							sigma_v2	0.00408112			1.02546	0.30153	0.979064	3.15644	1.35768
											1.04349	0.37691	1.22382	3.13866	1.43898
							95% ellipsoide	2.448			1.06152	0.452291	1.46859	3.10564	1.53553
							a radius	0.943061			1.07955	0.527672	1.71335	3.05316	1.65153
							b radius	0.156387			1.09758	0.603052	1.95811	2.97294	1.79529
							radius ratio	0.165829			1.11561	0.678433	2.20287	2.8437	1.98805
							tan theta	18.0609			1.12012	0.697278	2.26406	2.79678	2.05085
							theta	86.8309			1.12462	0.716123	2.32525	2.73831	2.12521
											1.12913	0.734968	2.38644	2.65795	2.22145
							flatness	0.834171			1.13364	0.753814	2.44763	2.45736	2.43793

## Sheet: FynSH3 triple
		x log ku	y log kf	Δ log ku	Δ log kf			v1	v2		x	m	n	y1	y2
11	1	0.63	2.74	0.0388889	0.0496454		n	6			-0.28687	-2.27382	-2.44774	2.55382	2.55243
42	2	0.84	3.04	0.0277778	0.0496454						-0.243115	-2.21698	-2.38654	2.62318	2.51392
8	3	1.21	3.19	0.0222222	0.035461		average	1.46333	3.17		-0.19936	-2.16013	-2.32535	2.66074	2.5072
55	4	1.55	3.21	0.0222222	0.0319149		variance	0.715029	0.271293		-0.155605	-2.10329	-2.26416	2.6928	2.50598
36	5	2.07	3.28	0.0555556	0.0212766						-0.11185	-2.04644	-2.20296	2.72197	2.50765
10	6	2.48	3.56	0.122222	0.035461		r	0.92895			0.06317	-1.81906	-1.95819	2.82401	2.529
							upper p	0.05			0.23819	-1.59168	-1.71342	2.91375	2.56262
							x2(p,2)	5.99146			0.41321	-1.3643	-1.46864	2.99655	2.6032
											0.58823	-1.13691	-1.22387	3.07447	2.64866
							xl	-0.28687			0.76325	-0.909532	-0.979098	3.14856	2.69794
							xu	3.21353			0.93827	-0.68215	-0.734324	3.21945	2.75042
							xu-xl	3.5004			1.11329	-0.454768	-0.489551	3.2875	2.80575
											1.28831	-0.227386	-0.244778	3.35292	2.86371
							var-covar	0.426056	0.150167		1.46333	-4.33059e-06	-4.66181e-06	3.41584	2.92416
								0.150167	0.0613333		1.63835	0.227378	0.244769	3.47629	2.98708
											1.81337	0.45476	0.489542	3.53424	3.0525
							sigma_u2	0.479927			1.98839	0.682142	0.734315	3.58958	3.12055
							sigma_v2	0.00746235			2.16341	0.909524	0.979088	3.64206	3.19143
											2.33843	1.13691	1.22386	3.69134	3.26553
							95% ellipsoide	2.448			2.51345	1.36429	1.46863	3.73679	3.34345
							a radius	1.69589			2.68847	1.59167	1.71341	3.77737	3.42624
							b radius	0.21147			2.86349	1.81905	1.95818	3.811	3.51599
							radius ratio	0.124695			3.03851	2.04643	2.20295	3.83235	3.61802
							tan theta	0.358741			3.08226	2.10328	2.26415	3.83402	3.64719
							theta	19.735			3.12602	2.16012	2.32534	3.8328	3.67926
											3.16977	2.21697	2.38653	3.82608	3.71681
							flatness	0.875305			3.21353	2.27382	2.44773	3.78784	3.7859

## Sheet: Abp1 SH3
		x log ku	y log kf	Δ log ku	Δ log kf			v1	v2		x	m	n	y1	y2
30	1	0.51	2	0.0211864	0.264151		n	5			0.30657	-2.43612	-2.4477	1.50769	1.50653
4	2	0.67	2.3	0.0169492	0.179245						0.317306	-2.37522	-2.38651	1.55161	1.51025
27	3	0.69	2.3	0.0105932	0.113208		average	0.736	2.46		0.328041	-2.31431	-2.32531	1.5838	1.5257
11	4	0.84	2.7	0.0169492	0.113208		variance	0.175442	0.391152		0.338777	-2.25341	-2.26412	1.61392	1.54323
20	5	0.97	3	0.0338983	0.113208						0.349513	-2.19251	-2.20293	1.64294	1.56185
							r	0.995269			0.392456	-1.9489	-1.95816	1.7535	1.64187
							upper p	0.05			0.435399	-1.70528	-1.71339	1.8594	1.72654
							x2(p,2)	5.99146			0.478342	-1.46167	-1.46862	1.96268	1.81385
											0.521285	-1.21806	-1.22385	2.06411	1.903
							xl	0.30657			0.564228	-0.974448	-0.97908	2.1641	1.99359
							xu	1.16543			0.607171	-0.730836	-0.73431	2.26287	2.0854
							xu-xl	0.85886			0.650114	-0.487224	-0.48954	2.36056	2.17828
											0.693057	-0.243612	-0.24477	2.45726	2.27216
							var-covar	0.024624	0.05464		0.736	-1.25964e-15	-1.26563e-15	2.55302	2.36698
								0.05464	0.1224		0.778943	0.243612	0.24477	2.64784	2.46274
											0.821886	0.487224	0.48954	2.74172	2.55944
							sigma_u2	0.14683			0.864829	0.730836	0.73431	2.8346	2.65713
							sigma_v2	0.000193748			0.907772	0.974448	0.97908	2.92641	2.7559
											0.950715	1.21806	1.22385	3.017	2.85589
							95% ellipsoide	2.448			0.993658	1.46167	1.46862	3.10615	2.95732
							a radius	0.938035			1.0366	1.70528	1.71339	3.19346	3.0606
							b radius	0.0340745			1.07954	1.9489	1.95816	3.27813	3.1665
							radius ratio	0.0363254			1.12249	2.19251	2.20293	3.35815	3.27706
							tan theta	2.23657			1.13322	2.25341	2.26412	3.37677	3.30608
							theta	65.91			1.14396	2.31431	2.32531	3.3943	3.3362
											1.15469	2.37522	2.38651	3.40975	3.36839
							flatness	0.963675			1.16543	2.43612	2.4477	3.41347	3.41231

## Sheet: STARD6
residue		x	y	Δx	Δy			v1	v2		x	m	n	y1	y2
82,99	1	1.03822	2.2332	0.213917	0.157762		n	5			0.69038	-2.25546	-2.44772	2.11452	2.11258
103	2	1.94694	2.70027	0.152237	0.0535909						0.714283	-2.19907	-2.38652	2.16868	2.08165
130, 151, 171	3	1.46835	2.59173	0.0775526	0.0467653		average	1.64651	2.57794		0.738187	-2.14268	-2.32533	2.19791	2.07563
177, 180	4	1.90004	2.76534	0.582334	0.10019		variance	0.39062	0.205894		0.76209	-2.0863	-2.26414	2.22278	2.07398
188, 191	5	1.87898	2.59914	0.414222	0.108729						0.785993	-2.02991	-2.20294	2.24534	2.07464
							r	0.921453			0.881606	-1.80436	-1.95817	2.32391	2.08895
							upper p	0.05			0.977219	-1.57882	-1.7134	2.39269	2.11304
							x2(p,2)	5.99146			1.07283	-1.35327	-1.46863	2.45594	2.14267
											1.16844	-1.12772	-1.22385	2.5153	2.17618
							xl	0.69038			1.26406	-0.902178	-0.979082	2.57163	2.21274
							xu	2.60264			1.35967	-0.676631	-0.734309	2.62539	2.25185
							xu-xl	1.91226			1.45528	-0.451085	-0.489537	2.6769	2.29323
											1.5509	-0.225539	-0.244764	2.72631	2.33669
							var-covar	0.122067	0.0592873		1.64651	7.73813e-06	8.39775e-06	2.77373	2.38215
								0.0592873	0.0339139		1.74212	0.225554	0.244781	2.81919	2.42957
											1.83774	0.4511	0.489553	2.86265	2.47898
							sigma_u2	0.151867			1.93335	0.676647	0.734326	2.90403	2.53048
							sigma_v2	0.00411408			2.02896	0.902193	0.979098	2.94314	2.58425
											2.12457	1.12774	1.22387	2.97969	2.64057
							95% ellipsoide	2.448			2.22019	1.35329	1.46864	3.0132	2.69994
							a radius	0.953988			2.3158	1.57883	1.71342	3.04283	2.76319
							b radius	0.157017			2.41141	1.80438	1.95819	3.06692	2.83197
							radius ratio	0.164591			2.50703	2.02992	2.20296	3.08123	2.91054
							tan theta	0.502635			2.53093	2.08631	2.26415	3.08189	2.9331
							theta	26.6857			2.55483	2.1427	2.32535	3.08024	2.95797
											2.57874	2.19908	2.38654	3.07423	2.98721
							flatness	0.835409			2.60264	2.25547	2.44773	3.04297	3.04168

[truncated: 8 more sheets: Tiam2 PDZ, FynSH3 R1rho, 2P-ERK2, HX Ub 1.5M, HX Ub 1.8M, HX CspA, HX OMTKY3 pH6-10, HX OMTKY3 pH10-12]
