# Supplementary material for: Retrospective study for the universal applicability of the residue-based linear free energy relationship in the two-state exchange of protein molecules
Source: Sci Rep. 2022 Oct 7;12:16843. doi: 10.1038/s41598-022-21226-z (PMC9546931; doi:10.1038/s41598-022-21226-z)
Supplement: Supplementary file 3 — Supplementary Information 3. [file 41598_2022_21226_MOESM3_ESM.xlsx]

## Sheet: Nukacin ISK-1
No	residiue	a (sqrt zeta)	SE of a	log K (HSQC)	SE of b		log kAB=log(sqrt zeta)-0.5logK	error_kAB=delta(a)/a+0.5*error_logK	log kBA=log(sqrt zeta)+0.5logK	error_kBA=delta(a)/a+0.5*error_logK
1	G5	2.20125	0.0277765	-0.459823	0.00719414		0.112759	0.0162155	0.572581	0.0162155
2	V6	2.11062	0.0286227	-0.502426	0.010296		0.0731963	0.0187093	0.575622	0.0187093
3	I7	2.2005	0.0409482	-0.492666	0.0260424		0.0961888	0.0316298	0.588854	0.0316298
4	Abu9	2.42375	0.0295681	-0.624374	0.0377565		0.0723009	0.0310775	0.696675	0.0310775
5	V10	2.31624	0.0286316	-0.33451	0.0101017		0.197529	0.0174121	0.532039	0.0174121
6	A11	2.14834	0.0587003	-0.321768	0.022786		0.171219	0.0387166	0.492987	0.0387166
7	H12	2.01781	0.030155	-0.438466	0.0194305		0.085647	0.0246597	0.524113	0.0246597
8	D13	2.18203	0.0438905	-0.496233	0.0184155		0.0907446	0.0293222	0.586978	0.0293222
9	A14	1.98553	0.0340214	-0.271957	0.0115265		0.161897	0.022898	0.433854	0.022898
10	M16	2.22087	0.0545137	-0.452464	0.020776		0.120291	0.0349341	0.572755	0.0349341
11	N17	2.30155	0.0439088	-0.489598	0.0158947		0.117222	0.0270253	0.60682	0.0270253
12	A18	2.03769	0.0241944	-0.419998	0.0623192		0.0991382	0.0430331	0.519136	0.0430331
13	F19	2.10652	0.0220537	-0.306082	0.028204		0.170524	0.0245713	0.476606	0.0245713
14	Q20	2.17264	0.0582248	-0.337959	0.0237377		0.168009	0.038668	0.505968	0.038668

## Sheet: uniform, N=1
parameter		residue numer	ki	log ki	ki'	log ki'	logK
ki low	3	1	4.33528	0.637017	8.18876	0.913218	-0.276201			N = 1
ki high	7	2	4.46342	0.649668	8.54775	0.931852	-0.282184
		3	5.29167	0.723593	11.1238	1.04625	-0.322659
ki' low	8	4	4.79701	0.68097	9.31829	0.969336	-0.288366
ki' high	12	5	4.89795	0.690014	10.9942	1.04117	-0.351151
		6	6.30202	0.79948	8.52865	0.93088	-0.1314
		7	4.79087	0.680415	10.8967	1.03729	-0.356878
		8	3.46369	0.539539	9.22991	0.965197	-0.425659
		9	6.05696	0.782255	10.3692	1.01575	-0.23349
		10	5.51098	0.741229	10.8748	1.03642	-0.295193
		11	4.03613	0.605965	11.4025	1.057	-0.451034
		12	4.32526	0.636012	9.56926	0.980878	-0.344866
		13	4.56474	0.659416	11.3736	1.0559	-0.396481
		14	6.03628	0.780769	10.4345	1.01847	-0.237704
		15	3.53172	0.547986	10.5146	1.02179	-0.473807
			ki	log ki	ki'	log ki'	logK
		average	4.82693	0.676955	10.0911	1.00143	-0.324472
		stdev.s	0.874161	0.0794004	1.09992	0.0488643	0.0907454

## Sheet: uniform, N=3
parameter		residue numer	ki (1)	ki (2)	ki (3)	log ki	delta log ki	ki' (1)	ki' (2)	ki' (3)	log ki'	delta log ki'	log K	delta log K
ki low	3	1	5.02398	4.77198	3.71616	0.653602	0.0889427	10.3172	11.8976	11.8643	1.05537	0.0458924	-0.401765	0.100085			N=3
ki high	7	2	3.79375	3.86235	6.08278	0.66083	0.16417	9.82502	10.2603	11.005	1.0155	0.0332431	-0.354673	0.167502
		3	6.44177	6.51919	5.65208	0.792696	0.044652	8.87873	8.0816	9.06961	0.938352	0.0348731	-0.145656	0.0566563
ki' low	8	4	3.03873	5.30333	5.17474	0.653753	0.162991	9.58257	9.28687	10.9607	0.997533	0.0518695	-0.343781	0.171045
ki' high	12	5	6.54145	4.68981	6.9605	0.782753	0.115045	10.774	8.26305	9.91608	0.984574	0.0763496	-0.20182	0.138074
		6	4.18612	4.07079	5.22321	0.652573	0.0815498	8.05989	9.77772	11.3384	0.987905	0.0973533	-0.335332	0.126996
		7	5.7588	6.60271	3.7832	0.730909	0.15525	10.9396	10.598	10.3521	1.02653	0.0160261	-0.29562	0.156075
		8	4.29908	5.7306	3.62788	0.658252	0.136207	9.11658	11.7041	8.987	0.997206	0.0890593	-0.338954	0.162739
		9	3.24153	3.77403	6.60419	0.657048	0.229855	10.0343	11.1816	10.7083	1.027	0.0312829	-0.369952	0.231974
		10	4.65913	3.54533	4.43996	0.624778	0.0808259	8.09025	11.1023	10.2803	0.992301	0.0914982	-0.367523	0.122085
		11	6.65231	5.30318	5.66319	0.768852	0.0686765	8.70892	10.38	11.7594	1.01211	0.0857695	-0.243259	0.109877
		12	6.97015	3.86837	3.16108	0.668995	0.250671	10.9391	11.4558	9.30594	1.02395	0.0613141	-0.354955	0.258061
		13	5.63282	4.62922	4.71239	0.698229	0.0644239	10.3398	9.23894	8.1114	0.965205	0.0696975	-0.266976	0.0949115
		14	6.04905	6.4802	5.84443	0.787075	0.0305938	11.2285	10.7366	10.8862	1.03943	0.0132968	-0.252356	0.0333585
		15	6.66769	4.25937	5.26823	0.732268	0.129345	8.41405	9.11939	10.903	0.976754	0.0781362	-0.244487	0.151114
			ki (1)	ki (2)	ki (3)	log ki	delta log ki	ki' (1)	ki' (2)	ki' (3)	log ki'	delta log ki'	log K	delta log K
		average	5.26376	4.89403	5.06093	0.701507	0.120213	9.68324	10.2056	10.3632	1.00265	0.0583774	-0.301141	0.138704
		stdev.s	1.32409	1.05249	1.13558	0.0585611	0.0643261	1.08303	1.20485	1.0879	0.0303756	0.0281582	0.0725177	0.0587595

## Sheet: uniform, N=10
parameter		residue numer	ki (1)	ki (2)	ki (3)	ki (4)	ki (5)	ki (6)	ki (7)	ki (8)	ki (9)	ki (10)	log ki	delta log ki	ki' (1)	ki' (2)	ki' (3)	ki' (4)	ki' (5)	ki' (6)	ki' (7)	ki' (8)	ki' (9)	ki' (10)	log ki'	delta log ki'	log K	delta log K
ki low	3	1	3.49351	5.92562	3.17004	3.66678	4.45142	4.67498	3.41042	4.5122	6.27856	4.69559	0.646199	0.0748207	11.5056	10.1401	10.4902	11.142	10.4284	10.1658	10.2154	9.55932	11.2948	9.19755	1.01761	0.0223825	-0.371415	0.0780968				N=10
ki high	7	2	4.12082	4.39669	4.50119	5.11947	6.92448	4.77675	4.49011	3.93332	5.75287	4.74683	0.688086	0.0573115	8.68493	11.6538	11.0311	11.3313	9.42947	9.83119	8.87598	11.4726	8.49204	8.10472	0.995227	0.0437242	-0.307141	0.0720861
		3	4.33893	3.16985	3.69904	6.48745	3.68997	3.62647	6.57105	6.44128	3.29956	5.33535	0.668935	0.0951188	11.7347	10.1726	10.1979	8.13729	8.29082	10.5476	9.81707	8.84717	8.02773	8.33902	0.973645	0.0423742	-0.30471	0.104131
ki' low	8	4	5.02026	6.58787	4.28923	6.91276	3.64714	4.39799	6.5897	6.07619	6.43828	3.73006	0.729889	0.0757435	11.5292	10.3166	8.54941	11.482	10.4317	10.729	10.569	9.22914	9.04389	8.15783	1.00016	0.0375248	-0.270274	0.0845292
ki' high	12	5	4.98386	3.36542	3.43744	5.98651	4.42397	5.50136	6.02215	6.84448	4.91571	4.90069	0.702272	0.0697665	9.20621	11.5877	10.4798	11.0432	10.9803	11.5822	11.3244	10.8173	10.1648	9.74507	1.0291	0.0234192	-0.326831	0.0735922
		6	3.11925	6.84858	4.94685	5.25346	6.49262	5.77945	6.44852	6.92749	4.48299	6.75787	0.75631	0.069242	8.96962	11.0319	8.0959	9.42738	9.39898	10.9933	8.65188	9.92427	8.235	11.9226	0.985205	0.0421559	-0.228896	0.0810652
		7	5.37161	3.57227	3.57574	3.09727	6.7005	4.7822	4.247	5.10896	4.61885	6.75724	0.679715	0.0827698	8.89918	8.94062	8.77867	11.7402	8.03083	11.2262	8.76149	10.0927	9.44894	9.10822	0.977847	0.0390667	-0.298132	0.0915262
		8	3.30518	4.3082	5.65679	6.01921	4.55146	6.66455	6.63591	3.59066	4.63377	6.00673	0.71073	0.075152	8.26907	8.94693	11.3242	10.2561	8.34842	10.6178	11.8732	10.9089	10.3262	10.5965	1.00633	0.0383329	-0.295596	0.0843637
		9	5.69337	3.53885	3.69309	5.8184	3.29798	6.3063	4.98012	5.64406	4.99716	4.30853	0.683748	0.0697098	11.1357	9.01765	11.0232	11.8859	11.7705	8.55782	9.71148	8.51765	11.0209	11.4438	1.01739	0.0402704	-0.333638	0.0805057
		10	6.34847	5.779	5.68516	4.45864	4.75818	6.8168	5.58209	4.1839	3.35652	4.46312	0.711232	0.0658907	11.9953	8.02918	8.59962	9.04793	8.0695	9.27253	9.53305	9.1445	8.12998	11.668	0.970763	0.0478085	-0.259531	0.0814078
		11	3.61189	3.35186	6.17123	4.86238	4.52739	6.73702	4.79153	4.57631	6.57904	3.47081	0.687346	0.0814679	11.159	8.21461	10.348	10.2489	10.7469	9.17223	11.1338	10.5313	9.08248	11.112	1.00753	0.0315881	-0.320185	0.0873775
		12	3.28756	6.8592	3.05644	5.67118	4.88736	6.42703	5.15417	6.41294	4.84803	3.02236	0.695712	0.0916218	9.61087	8.61968	11.8615	11.841	8.672	10.3902	8.61845	8.9206	11.1553	9.3984	0.996021	0.0419007	-0.300309	0.100748
		13	6.93668	4.80889	5.05278	4.16207	3.27068	3.29985	3.41662	4.8214	4.57478	5.99431	0.665938	0.0811965	9.00015	9.8806	10.3076	10.0933	9.48337	11.5027	10.5227	11.0225	11.3153	10.7122	1.01637	0.0242847	-0.350428	0.0847503
		14	6.24888	5.467	3.43214	3.23556	4.56101	3.28317	5.90478	3.78091	5.0508	6.65465	0.677779	0.0856402	11.1244	11.3999	11.5201	10.2609	8.93827	11.0576	10.5726	10.6186	8.81992	11.8463	1.02596	0.0307137	-0.348176	0.0909812
		15	6.82229	5.3485	6.31786	3.31372	5.2769	3.98226	6.52243	5.02305	6.26422	5.68418	0.736838	0.0653641	8.6323	9.88556	9.10471	10.1654	11.2048	9.02857	9.73144	10.4068	8.3879	8.68809	0.978799	0.0300995	-0.241961	0.0719614
			ki (1)	ki (2)	ki (3)	ki (4)	ki (5)	ki (6)	ki (7)	ki (8)	ki (9)	ki (10)	log ki	delta log ki	ki' (1)	ki' (2)	ki' (3)	ki' (4)	ki' (5)	ki' (6)	ki' (7)	ki' (8)	ki' (9)	ki' (10)	log ki'	delta log ki'	log K	delta log K
		average	4.84684	4.88852	4.44567	4.93766	4.76407	5.13708	5.38444	5.19181	5.07274	5.10189	0.696049	0.0760544	10.0971	9.85582	10.1141	10.5402	9.61495	10.3116	9.99413	10.0009	9.52967	10.0027	0.999864	0.0357097	-0.303815	0.0844748
		stdev.s	1.34869	1.33101	1.12169	1.23613	1.15943	1.27432	1.13394	1.13232	1.02244	1.19935	0.0292075	0.0103373	1.36283	1.20471	1.19981	1.09851	1.23488	0.947641	1.01593	0.916691	1.2371	1.39907	0.0193551	0.00806129	0.0405732	0.0094782

## Sheet: uniform, N=30
parameter		residue numer	ki (1)	ki (2)	ki (3)	ki (4)	ki (5)	ki (6)	ki (7)	ki (8)	ki (9)	ki (10)	ki (11)	ki (12)	ki (13)	ki (14)	ki (15)	ki (16)	ki (17)	ki (18)	ki (19)	ki (20)	ki (21)	ki (22)	ki (23)	ki (24)	ki (25)	ki (26)	ki (27)	ki (28)	ki (29)	ki (30)	log ki	delta log ki	ki' (1)	ki' (2)	ki' (3)	ki' (4)	ki' (5)	ki' (6)	ki' (7)	ki' (8)	ki' (9)	ki' (10)	ki' (11)	ki' (12)	ki' (13)	ki' (14)	ki' (15)
ki low	3	1	3.04503	3.91146	3.66619	5.47081	5.03267	6.38566	4.85498	6.4678	4.97947	6.92179	5.73541	3.69966	4.73902	4.06732	6.55448	5.84955	4.04677	5.55437	4.99511	3.93681	3.18682	3.07882	3.44898	6.54725	4.07241	3.81641	5.17019	4.07847	3.19854	4.64013	0.672567	0.0450772	11.1798	10.9633	8.17312	8.07636	8.63968	8.36793	10.506	10.8893	9.08879	10.8614	8.99034	9.30358	11.1143	8.12671	8.53934
ki high	7	2	4.50201	3.81073	5.05648	6.13134	4.83386	4.20713	4.5104	6.99198	5.97014	6.25712	4.1793	3.92405	6.65995	5.11922	5.7067	6.56571	4.93474	4.97912	4.60533	4.49166	6.29811	6.16837	3.01064	3.19257	4.73376	3.76843	5.79512	5.91099	5.48251	4.18779	0.70468	0.0380842	11.6751	9.91622	11.753	10.6453	8.75462	9.2877	8.8703	8.13817	8.61936	9.23836	11.7411	11.6284	10.6025	9.80044	11.6674
		3	4.8769	5.98395	4.75976	6.98674	5.77212	5.9324	4.41394	3.75019	6.02589	4.68522	5.16661	4.16759	4.63459	4.50169	6.09574	6.2871	4.8728	3.35082	6.75318	5.54956	4.39559	3.57383	6.9357	6.49984	3.40017	6.61474	5.97572	3.32451	4.24106	5.21175	0.712481	0.0398604	10.9583	8.3044	8.65505	8.69529	10.587	10.1193	10.5722	9.09183	10.5428	11.2968	8.09261	8.75385	9.01418	10.7594	10.0704
ki' low	8	4	4.93533	5.99199	5.50106	6.52533	6.29238	6.23692	5.80958	3.11226	3.97892	5.012	3.17226	4.36125	3.09629	5.27646	3.71338	5.42203	3.78224	6.91863	6.90766	3.99055	5.48062	4.92577	4.06549	3.65877	6.30798	4.14272	6.8723	3.04018	6.1638	5.87187	0.700606	0.0457845	11.615	9.63345	11.6186	8.22832	9.58608	8.95847	8.14746	9.07704	9.78512	8.50717	9.36354	11.9437	8.88055	9.89611	11.0353
ki' high	12	5	3.51002	4.91486	5.5453	6.10853	3.79472	5.30126	3.51956	4.37766	4.91125	6.277	4.30894	3.89636	4.83201	4.06501	3.71448	3.47228	6.3931	4.98667	6.29183	4.34674	3.56887	4.51396	5.17732	4.81135	4.84621	4.33605	4.00146	3.5754	3.13675	4.36546	0.659284	0.0364969	11.6596	10.413	11.9254	11.5591	8.38	11.3475	9.45229	10.6692	11.7422	10.0194	9.93469	11.5293	11.8975	10.5432	10.0531
		6	6.08977	6.0179	5.18886	3.60257	6.59944	3.75191	5.36897	3.20212	3.2997	4.6189	4.16502	4.29312	5.33976	6.04066	5.26915	5.89451	4.28925	4.61786	6.51303	3.575	5.14808	3.8504	6.01344	4.83245	6.37251	6.40924	6.54374	4.02902	5.77243	5.65393	0.705758	0.038582	11.0592	8.29274	9.95916	10.4429	9.71236	9.45529	8.01305	9.29865	9.05663	9.10348	11.0914	10.6899	11.3664	8.76186	8.49691
		7	4.46932	6.21672	6.49364	3.64192	4.04523	6.61256	4.5295	5.30639	4.49848	4.66013	4.18941	6.6095	5.44598	5.23576	4.0389	5.56607	6.02193	4.36657	6.69142	4.27917	3.38125	6.80135	3.23392	4.22941	6.63243	6.80006	4.47635	4.83347	5.47391	6.45526	0.713871	0.0397554	9.87168	9.38444	11.0817	9.51377	8.66714	8.85026	9.34018	11.7764	8.60775	8.69005	11.194	11.64	11.4943	9.85829	10.4087
		8	4.19185	3.98929	5.71876	6.33231	5.19716	4.17674	6.61173	5.89368	5.5199	5.20813	3.30924	3.99655	4.56106	6.15434	6.21093	4.00697	3.72586	4.99531	6.3072	5.77706	4.37932	5.08443	5.27312	5.99838	6.93463	5.467	3.3364	4.7097	5.86414	5.76843	0.712368	0.0354358	10.7286	8.60036	9.28548	10.0074	8.52381	9.24087	10.2555	9.6745	9.84419	10.0968	8.68554	10.0612	9.06186	8.11965	8.48716
		9	3.01286	6.55527	3.4681	5.58879	4.07247	5.23462	5.8187	6.07917	4.74059	3.01554	4.96957	5.01997	3.62305	6.86324	5.23759	5.72684	5.15655	4.31964	6.95984	5.44919	6.54119	6.55465	6.36753	3.8736	3.29898	4.46027	3.88163	4.06471	4.92695	5.67277	0.700571	0.0427212	9.39841	8.90968	9.67903	11.9025	10.8594	8.04528	10.2459	11.871	8.42739	9.14919	9.10034	11.138	10.7349	11.8227	8.01307
		10	5.24745	5.74806	5.14496	3.27633	3.4187	4.3758	5.85584	3.07313	6.35013	5.97268	3.76458	5.43377	5.27822	4.01778	5.02005	5.99961	3.95036	6.86969	5.1854	5.08002	3.51508	6.30721	6.46461	6.84422	5.60091	4.53472	6.40389	4.02709	5.05529	4.01854	0.704248	0.0401482	9.04675	9.83943	8.79196	8.35579	11.4487	10.8468	11.3649	11.6745	9.54683	9.30694	10.3911	8.40119	8.32595	11.1813	9.54497
		11	5.46021	3.29818	6.59562	3.69365	6.3051	5.43565	6.20509	5.50199	4.67549	4.20403	4.74555	3.33997	5.36534	6.84923	4.03938	5.75344	3.92445	3.35706	6.79097	4.70609	3.05698	4.78471	3.57675	3.37438	5.27866	4.94485	5.71772	6.33035	6.93455	6.50812	0.701146	0.0445307	8.92312	8.98166	9.67814	11.4811	8.72674	10.7561	10.794	11.2548	8.41778	8.92136	10.5744	9.82717	11.4374	9.43352	10.7657
		12	3.57875	6.53352	3.43402	3.5108	3.09314	4.69047	6.2992	5.01681	4.00133	6.40828	6.05402	3.10079	3.7348	6.38619	4.35783	5.0143	4.66207	4.71133	6.72979	4.8856	5.47751	3.66702	3.04363	4.05264	3.54007	5.45915	3.01099	4.84278	6.31639	6.3317	0.674999	0.0473647	9.65673	11.2511	9.10952	11.9221	8.48072	9.13275	11.3265	11.7669	11.7949	11.7029	9.77297	10.8606	8.28422	9.45306	9.61668
		13	4.19192	6.65659	4.70409	6.71745	5.32889	3.43639	5.40354	4.89131	5.0932	3.75781	3.88005	4.07338	3.24082	4.93372	4.15036	4.61784	5.31596	5.12381	5.12106	4.08822	3.68271	3.9366	4.90545	3.22031	6.84942	3.2284	6.31086	6.51931	3.39479	5.04391	0.674611	0.0422652	9.05461	11.1201	9.86235	9.71877	8.65537	10.5017	11.8647	11.895	9.34328	11.3215	8.87061	8.22839	8.80735	11.5251	11.5197
		14	6.34401	5.44303	3.89568	5.31066	5.5693	3.26835	5.71625	6.47092	6.41381	4.45569	4.40717	3.97976	4.00728	5.33968	6.65101	4.25271	5.41482	5.60571	5.08078	6.99747	5.0177	4.15801	4.50351	4.34168	4.80464	3.18162	3.22945	6.47033	4.40611	4.25178	0.696033	0.039118	10.8632	11.2636	8.10293	11.1387	11.1555	11.6645	10.4378	8.73937	11.0976	10.5419	11.5809	8.89791	10.9654	8.32171	9.57095
		15	4.12357	4.63062	4.82628	3.77685	4.57773	4.65471	6.74041	3.77033	4.71869	3.99607	3.59973	4.34786	5.76998	5.03956	3.37772	5.20435	5.00038	6.16367	5.13848	4.64391	4.94613	5.24727	4.20941	5.21129	5.19473	5.92338	6.07536	4.76771	5.26134	4.15513	0.684524	0.0300078	9.61689	11.5513	9.59173	9.95935	9.2419	8.38621	9.18601	8.03243	9.39229	9.91123	9.34398	10.4381	11.0569	8.48613	8.4433
			ki (1)	ki (2)	ki (3)	ki (4)	ki (5)	ki (6)	ki (7)	ki (8)	ki (9)	ki (10)	ki (11)	ki (12)	ki (13)	ki (14)	ki (15)	ki (16)	ki (17)	ki (18)	ki (19)	ki (20)	ki (21)	ki (22)	ki (23)	ki (24)	ki (25)	ki (26)	ki (27)	ki (28)	ki (29)	ki (30)	log ki	delta log ki	ki' (1)	ki' (2)	ki' (3)	ki' (4)	ki' (5)	ki' (6)	ki' (7)	ki' (8)	ki' (9)	ki' (10)	ki' (11)	ki' (12)	ki' (13)	ki' (14)	ki' (15)
		average	4.50527	5.31348	4.93325	5.11161	4.92886	4.91337	5.44385	4.92705	5.0118	5.03003	4.37646	4.28291	4.68854	5.32599	4.94251	5.30889	4.76609	5.06135	6.00474	4.78647	4.5384	4.84349	4.68197	4.71254	5.19117	4.87247	5.12008	4.7016	5.0419	5.20911	0.694516	0.0403488	10.3538	9.89498	9.81781	10.1098	9.42793	9.66404	10.0251	10.2566	9.68712	9.91123	9.91517	10.2228	10.2029	9.73928	9.74884
		stdev.s	1.00816	1.13156	0.993122	1.36732	1.08534	1.07088	0.914148	1.32281	0.907695	1.12257	0.832833	0.86302	1.0015	0.958383	1.11191	0.880706	0.818279	1.05821	0.860618	0.880841	1.12664	1.17679	1.32199	1.25298	1.25153	1.19285	1.33703	1.14067	1.162	0.895073	0.0170305	0.00450574	1.02136	1.14257	1.25283	1.34242	1.07423	1.13629	1.15497	1.44421	1.13091	1.03368	1.13023	1.26486	1.29881	1.23268	1.18223
[truncated: 20 more columns]

## Sheet: uniform, N=30 SD
parameter		residue numer	ki (1)	ki (2)	ki (3)	ki (4)	ki (5)	ki (6)	ki (7)	ki (8)	ki (9)	ki (10)	ki (11)	ki (12)	ki (13)	ki (14)	ki (15)	ki (16)	ki (17)	ki (18)	ki (19)	ki (20)	ki (21)	ki (22)	ki (23)	ki (24)	ki (25)	ki (26)	ki (27)	ki (28)	ki (29)	ki (30)	log ki	delta log ki	ki' (1)	ki' (2)	ki' (3)	ki' (4)	ki' (5)	ki' (6)	ki' (7)	ki' (8)	ki' (9)	ki' (10)	ki' (11)	ki' (12)	ki' (13)	ki' (14)	ki' (15)
ki low	3	1	6.29958	5.54542	5.931	5.05741	5.32839	5.88913	4.73822	4.38589	4.74131	5.09167	6.36607	4.37313	6.00187	3.47119	3.45282	3.20392	6.03746	5.05954	4.85413	6.17537	6.30685	6.23276	5.42616	6.84003	6.41423	4.45577	4.40393	3.10438	4.3543	5.87376	0.714374	0.200285	8.65036	9.54789	9.84972	10.6924	9.81186	8.71874	10.2517	11.2978	8.80941	10.9481	10.1995	11.2508	9.02062	10.2392	8.6048
ki high	7	2	6.90479	6.97032	6.73339	4.64878	5.73415	4.04451	3.43548	6.92745	6.67119	3.33621	3.34631	3.95387	4.43027	4.57723	4.78536	3.94189	5.64383	6.01061	6.07652	6.9372	6.19065	6.23585	5.37141	3.965	4.10803	5.02575	6.93637	5.59454	4.69022	4.14972	0.71982	0.234052	8.37773	9.02444	9.94951	10.1238	8.1684	10.49	9.73355	10.6053	10.5732	10.7355	11.7382	10.8079	8.74338	9.95626	8.46389
		3	3.37589	4.40469	3.52257	3.45006	4.57508	4.24929	5.97226	4.76666	4.52354	5.63009	6.72621	4.9862	4.19883	4.55451	5.0189	4.12222	5.15111	3.10779	4.46399	4.09864	5.23991	4.80394	6.47671	6.64889	5.90185	4.18264	6.41535	5.75945	4.50865	6.90897	0.692391	0.213338	8.10298	10.2073	8.19333	9.73968	11.3246	9.01356	9.7411	10.781	11.5772	8.30029	11.5239	9.14874	9.21109	11.1753	8.29797
ki' low	8	4	4.9434	6.82342	4.23418	5.67523	5.02566	5.55501	4.82453	4.75541	6.27623	3.63746	5.41009	6.96487	4.34954	4.81831	6.20086	5.68695	4.74474	6.64748	4.48918	6.5647	3.98636	6.06589	6.74222	6.32581	3.18462	5.06687	3.47376	3.7732	3.69364	6.50056	0.717227	0.21605	11.5287	10.4528	10.1651	9.98783	9.72863	11.518	11.5923	11.1402	9.4051	9.68063	9.27149	10.9183	9.01521	10.25	11.0907
ki' high	12	5	3.48213	3.92094	6.89601	6.03872	5.53877	5.53379	6.68643	5.94976	6.19147	4.67554	5.9986	3.42806	5.23276	6.85638	6.96317	5.19375	4.41892	6.99959	6.44554	6.23703	6.33094	5.98764	6.85643	4.571	5.61212	3.03231	6.57671	6.42048	4.32057	6.66307	0.750916	0.205922	10.2351	9.23679	9.68623	11.2176	10.4827	10.0411	8.75434	11.7425	11.5162	8.43773	10.375	8.07364	8.90387	10.3413	10.5275
		6	6.6392	6.68833	3.56463	6.86042	5.67759	4.58783	4.90806	4.11985	4.57395	3.13067	4.80071	3.48505	6.98359	4.52093	5.25655	4.00151	3.41081	4.23853	3.70099	4.44022	6.65355	4.51715	5.25763	5.65842	6.8262	3.40322	4.08609	6.64165	6.30056	6.96011	0.704419	0.251735	9.89242	8.70648	9.53219	8.23805	9.3904	11.5916	9.16784	9.86727	11.5555	11.5755	10.295	8.28662	8.10825	11.4539	11.6847
		7	3.40738	5.25029	4.24753	6.93669	5.03543	3.50187	6.03297	4.8832	6.72417	3.68814	4.70714	3.2816	5.84046	3.73846	3.50509	3.43658	4.35308	3.77257	6.54015	5.25685	3.44435	5.68639	3.49059	4.42625	3.40005	6.42593	6.11696	5.42658	4.21629	4.15078	0.671863	0.248215	11.7348	8.25967	9.07329	9.82083	10.6741	8.38283	8.70619	10.6342	9.64082	8.20139	10.7768	11.367	10.1234	8.69708	10.8802
		8	6.86532	6.33657	6.4794	3.55651	4.03771	5.72412	6.98221	5.29952	5.69523	4.85637	6.50918	4.03061	6.25655	5.19706	4.62468	3.00253	6.7636	4.3331	5.75645	5.63947	5.71234	5.59134	6.18647	6.10761	4.60366	5.97266	6.18423	4.19538	6.71517	3.0924	0.733217	0.209312	10.4064	10.0393	11.422	10.3145	11.2384	11.8787	8.30629	9.84773	10.7126	8.44992	9.22858	11.8218	11.3778	10.4678	11.5356
		9	6.86427	5.86271	4.22869	5.79765	5.98399	5.57152	4.94559	5.94572	5.0164	3.45264	3.02694	5.37698	3.88936	4.97008	6.8255	3.58255	5.49809	3.84298	6.7448	5.11323	3.43761	3.43092	4.74095	4.15252	3.3167	6.04859	3.94263	5.99618	3.20289	3.11715	0.681017	0.252542	9.69606	8.09068	11.2715	10.07	9.80402	10.7233	11.1381	11.3245	11.8821	11.7757	10.8774	11.2559	8.80484	8.95867	10.2875
		10	3.54059	5.49358	3.3058	3.65115	5.80744	6.34524	6.78535	4.99428	5.87644	4.49034	6.94033	4.06404	3.0719	3.00772	6.2119	4.74934	5.33405	6.85871	4.72748	3.22807	5.55729	3.88262	5.42933	5.40861	6.91341	5.52486	4.26897	5.7783	6.67935	3.72112	0.703714	0.248427	8.37885	8.98966	11.8295	9.07696	10.843	11.1254	11.6268	8.17776	9.31916	9.22435	10.5358	10.0724	8.38513	11.8536	8.50971
		11	5.23467	4.45764	5.9857	5.47097	4.59108	4.83669	6.60229	3.01038	5.39206	4.11564	6.73991	4.40294	4.12208	6.39432	4.74269	4.55814	6.30763	5.14885	6.2486	3.30163	5.41665	3.28004	3.49891	6.82443	6.73147	5.52084	4.61153	6.29973	5.47163	6.83919	0.716444	0.219616	9.03242	9.41857	9.63662	10.6957	9.61529	8.19152	10.2628	9.38307	10.1709	10.3457	11.9965	11.9151	8.1298	8.87099	11.308
		12	5.83336	4.67511	5.92561	6.25038	6.36608	6.64061	5.47708	3.3114	6.59822	3.72529	5.26477	4.92524	4.85577	6.45766	6.27094	5.52734	4.94523	6.35411	5.42729	3.24182	6.67441	3.8505	5.06491	3.1166	4.15411	4.55224	5.86181	4.92279	3.09294	6.06661	0.714414	0.219173	11.9047	10.0569	9.13221	9.31609	10.1088	8.19823	10.0544	9.52855	9.56532	10.4346	8.9836	9.56216	11.8943	9.92656	10.9083
		13	4.35032	5.42496	6.45492	4.47553	6.22746	5.73113	6.50557	5.22918	5.89095	6.94667	4.73772	5.0182	6.83916	6.71115	4.75321	3.05024	5.13648	5.47334	6.20259	4.92367	4.0502	6.86732	3.73134	5.83597	4.40928	3.52828	3.50539	6.47642	5.13594	4.40005	0.721598	0.210739	9.82605	10.3181	11.9205	8.96324	11.6798	11.6413	9.68162	11.8954	11.5802	10.5105	10.5178	10.5815	9.24334	8.73981	8.59514
		14	6.18324	6.9219	3.07628	3.82391	6.05192	3.95469	4.23886	4.32897	5.09282	6.02578	4.14967	6.58719	3.43039	6.85032	4.17993	5.94	4.55713	4.09123	5.83962	5.44057	6.67107	5.28029	4.3332	6.54475	6.17068	6.81934	6.93291	3.73975	4.73909	4.57868	0.717599	0.229443	11.876	9.12713	11.8877	9.38839	8.4257	8.82071	11.2771	10.093	8.66935	9.10508	9.19106	10.9859	10.3975	11.7588	8.5372
		15	4.40507	6.22885	6.77516	6.90867	4.47371	5.17052	5.0884	6.14753	5.08661	4.65539	4.43747	4.34603	4.45499	5.00499	6.44392	3.34042	5.4844	3.15255	6.25757	3.84105	3.13938	3.87192	3.7343	5.67617	5.70759	3.26119	5.9883	3.12546	4.2686	6.69994	0.690716	0.241881	8.47674	8.03352	10.8395	10.7146	10.5607	11.3114	9.22885	10.0334	8.6331	9.12654	11.0581	10.0599	11.1973	10.418	10.8282
			ki (1)	ki (2)	ki (3)	ki (4)	ki (5)	ki (6)	ki (7)	ki (8)	ki (9)	ki (10)	ki (11)	ki (12)	ki (13)	ki (14)	ki (15)	ki (16)	ki (17)	ki (18)	ki (19)	ki (20)	ki (21)	ki (22)	ki (23)	ki (24)	ki (25)	ki (26)	ki (27)	ki (28)	ki (29)	ki (30)	log ki	delta log ki	ki' (1)	ki' (2)	ki' (3)	ki' (4)	ki' (5)	ki' (6)	ki' (7)	ki' (8)	ki' (9)	ki' (10)	ki' (11)	ki' (12)	ki' (13)	ki' (14)	ki' (15)
		average	5.22195	5.66698	5.15739	5.24014	5.36363	5.15573	5.54822	4.93701	5.62337	4.49719	5.27741	4.61493	4.9305	5.14202	5.28237	4.22249	5.18577	5.00607	5.58499	4.96263	5.2541	5.03897	5.08937	5.47347	5.1636	4.8547	5.287	5.15029	4.75932	5.31481	0.709982	0.226715	9.87462	9.30062	10.2926	9.89064	10.1238	10.1098	9.9682	10.4234	10.2407	9.7901	10.4379	10.4072	9.50372	10.2071	10.004
		stdev.s	1.38246	0.993614	1.43779	1.25461	0.710385	0.923726	1.05803	1.05054	0.76673	1.08893	1.24952	1.07272	1.20951	1.25759	1.14277	0.999053	0.844103	1.33526	0.922315	1.23531	1.29726	1.16669	1.15819	1.16643	1.34584	1.20711	1.2724	1.24807	1.12858	1.46365	0.0201445	0.0181399	1.37708	0.805818	1.16606	0.795945	1.00373	1.40837	1.064	1.00108	1.17819	1.20173	0.948	1.19188	1.20761	1.0577	1.31694
[truncated: 20 more columns]
