# Supplementary material for: Retrospective study for the universal applicability of the residue-based linear free energy relationship in the two-state exchange of protein molecules
Source: Sci Rep. 2022 Oct 7;12:16843. doi: 10.1038/s41598-022-21226-z (PMC9546931; doi:10.1038/s41598-022-21226-z)
Supplement: Supplementary file 4 — Supplementary Information 4. [file 41598_2022_21226_MOESM4_ESM.xlsx]

## Sheet: REFER plot (robustFit)
																			Reanalysis	close → open		selected	selected				dx/(x*ln10)	dx/(x*ln10)	dx/(x*ln10)
helix		kop		kcl		kcl/kop		Nhopen 0.4 ms		Nhopen 6 ms		Protection							log K(kop/kcl)	log kc	log ko	log kc	log ko	log kc	log ko		log K	log kc	log ko	log K	log kc	log ko	log K	log kc	log ko
A	L9	200	-75	10000	-6600	53	-39	0.03	-0.04	0.02	-0.01	M					L9	1	-1.72428	4	2.30103	4	2.30103				0.319575	0.286634	0.16286	0.319575	0.286634	0.16286
A	V17	200	-100	13000	-9500	61	-56	0.02	-0.04	0.02	-0.01	M					V17	2	-1.78533	4.11394	2.30103	4.11394	2.30103				0.398697	0.317369	0.217147	0.398697	0.317369	0.217147
A	E18	260	-25	2300	-280	9	-1	0.42	-0.04	0.1	-0.01	W					E18	3	-0.954243	3.36173	2.41497	3.36173	2.41497				0.0482549	0.0528706	0.0417591	0.0482549	0.0528706	0.0417591
B	D27	320	-33	1100	-160	3.3	-0.6	0.68	-0.04	0.23	-0.03	W					D27	4	-0.518514	3.04139	2.50515	3.04139	2.50515				0.0789626	0.0631701	0.0447866	0.0789626	0.0631701	0.0447866
B	I28	300	-40	1500	-240	5	-1	0.57	-0.05	0.17	-0.03	W					I28	5	-0.69897	3.17609	2.47712	3.17609	2.47712				0.0868589	0.0694871	0.0579059	0.0868589	0.0694871	0.0579059
B	L29	180	-52	4900	-1600	28	-12	0.16	-0.09	0.03	-0.01	M					L29	6	-1.44716	3.6902	2.25527	3.6902	2.25527				0.186126	0.14181	0.125463	0.186126	0.14181	0.125463
B	R31	210	-28	6500	-1500	31	-8	0.1	-0.05	0.03	-0.01	M					R31	7	-1.49136	3.81291	2.32222	3.81291	2.32222				0.112076	0.100222	0.0579059	0.112076	0.100222	0.0579059
B	L32	170	-34	6900	-2100	40	-14	0.08	-0.05	0.02	-0.01	M					L32	8	-1.60206	3.83885	2.23045	3.83885	2.23045				0.152003	0.132177	0.0868589	0.152003	0.132177	0.0868589
B	F33	190	-23	5000	-810	26	-5	0.16	-0.04	0.04	-0.01	M					F33	9	-1.41497	3.69897	2.27875	3.69897	2.27875				0.0835182	0.0703557	0.0525725	0.0835182	0.0703557	0.0525725
B	K34	260	-27	3600	-580	14	-3	0.27	-0.05	0.07	-0.01	W					K34	10	-1.14613	3.5563	2.41497	3.5563	2.41497				0.0930631	0.0699697	0.0450998	0.0930631	0.0699697	0.0450998
B	H36	270	-40	2800	-680	10	-3	0.36	-0.09	0.09	-0.02	W					H36	11	-1	3.44716	2.43136	3.44716	2.43136				0.130288	0.105472	0.0643399	0.130288	0.105472	0.0643399
C	T39	380	-44	1600	-250	4.1	-0.9	0.56	-0.05	0.19	-0.02	W					T39	12	-0.612784	3.20412	2.57978	3.20412	2.57978				0.0953329	0.0678585	0.0502867	0.0953329	0.0678585	0.0502867
C	L40	310	-31	1200	-170	4	-0.7	0.63	-0.04	0.2	-0.03	W					L40	13	-0.60206	3.07918	2.49136	3.07918	2.49136				0.0760015	0.0615251	0.0434294	0.0760015	0.0615251	0.0434294
	F43	420	-43	1600	-250	3.8	-0.7	0.57	-0.05	0.21	-0.03	W					F43	14	-0.579784	3.20412	2.62325	3.20412	2.62325				0.0800016	0.0678585	0.0444635	0.0800016	0.0678585	0.0444635
E	K63	320	-35	1700	-290	5	-1	0.54	-0.06	0.16	-0.03	W					K63	15	-0.69897	3.23045	2.50515	3.23045	2.50515				0.0868589	0.0740855	0.047501	0.0868589	0.0740855	0.047501
E	G65	190	-18	1800	-250	10	-2	0.49	-0.05	0.09	-0.01	W					G65	16	-1	3.25527	2.27875	3.25527	2.27875				0.0868589	0.0603187	0.0411437	0.0868589	0.0603187	0.0411437
E	V66	280	-25	730	-86	2.6	-0.4	0.76	-0.02	0.28	-0.03	W					V66	17	-0.414973	2.86332	2.44716	2.86332	2.44716				0.0668145	0.0511635	0.0387763	0.0668145	0.0511635	0.0387763
E	V68	290	-23	1200	-140	4.4	-0.6	0.63	-0.03	0.19	-0.02	W					V68	18	-0.643453	3.07918	2.4624	3.07918	2.4624				0.059222	0.0506677	0.034444	0.059222	0.0506677	0.034444
E	T70	260	-21	1400	-150	5.4	-0.7	0.58	-0.03	0.16	-0.02	W					T70	19	-0.732394	3.14613	2.41497	3.14613	2.41497				0.0562974	0.0465316	0.0350776	0.0562974	0.0465316	0.0350776
E	A71	280	-24	3100	-430	11	-2	0.32	-0.05	0.08	-0.01	W					A71	20	-1.04139	3.49136	2.44716	3.49136	2.44716				0.0789626	0.0602408	0.0372252	0.0789626	0.0602408	0.0372252
E	L72	220	-32	2800	-480	13	-3	0.35	-0.06	0.07	-0.02	W					L72	21	-1.11394	3.44716	2.34242	3.44716	2.34242				0.100222	0.0744505	0.0631701	0.100222	0.0744505	0.0631701
E	G73	240	-20	3200	-400	14	-2	0.31	-0.04	0.07	-0.01	W					G73	22	-1.14613	3.50515	2.38021	3.50515	2.38021				0.0620421	0.0542868	0.0361912	0.0620421	0.0542868	0.0361912
E	A74	260	-23	2900	-390	11	-2	0.35	-0.05	0.08	-0.01	W					A74	23	-1.04139	3.4624	2.41497	3.4624	2.41497				0.0789626	0.0584051	0.0384184	0.0789626	0.0584051	0.0384184
E	I75	230	-39	3700	-760	16	-4	0.25	-0.07	0.06	-0.01	M					I75	24	-1.20412	3.5682	2.36173	3.5682	2.36173				0.108574	0.0892064	0.0736412	0.108574	0.0892064	0.0736412
E	L76	270	-40	2600	-460	10	-2	0.38	-0.06	0.09	-0.02	W					L76	25	-1	3.41497	2.43136	3.41497	2.43136				0.0868589	0.0768367	0.0643399	0.0868589	0.0768367	0.0643399
E	K77	240	-20	1800	-190	7	-1	0.52	-0.04	0.12	-0.01	W					K77	26	-0.845098	3.25527	2.38021	3.25527	2.38021				0.0620421	0.0458422	0.0361912	0.0620421	0.0458422	0.0361912
G	Y103	400	-65	3500	-920	9	-3	0.29	-0.09	0.1	-0.03	W					Y103	27	-0.954243	3.54407	2.60206	3.54407	2.60206				0.144765	0.114157	0.0705729	0.144765	0.114157	0.0705729
G	L104	350	-120	8000	-4400	23	-15	0.07	-0.08	0.04	-0.03	M					L104	28	-1.36173	3.90309	2.54407	3.90309	2.54407				0.283236	0.238862	0.148901	0.283236	0.238862	0.148901
G	F106	430	-170	13000	-8500	31	-23	0.04	-0.04	0.03	-0.02	M					F106	29	-1.49136	4.11394	2.63347	4.11394	2.63347				0.322218	0.283962	0.171698	0.322218	0.283962	0.171698
G	E109	210	-62	11000	-5800	50	-31	0.03	-0.04	0.02	-0.01	M					E109	30	-1.69897	4.04139	2.32222	4.04139	2.32222				0.269263	0.228992	0.12822	0.269263	0.228992	0.12822
G	A110	130	-35	11000	-5700	86	-49	0.02	-0.03	0.01	-0.01	S					A110	31	-1.9345	4.04139	2.11394	4.04139	2.11394				0.247447	0.225044	0.116925	0.247447	0.225044	0.116925
H	K133	330	-29	3200	-470	10	-2	0.32	-0.05	0.09	-0.01	W					K133	32	-1	3.50515	2.51851	3.50515	2.51851				0.0868589	0.063787	0.0381653	0.0868589	0.063787	0.0381653
H	A134	500	-70	26000	-6200	51	-14	0.02	-0.01	0.02	-0.01	M					A134	33	-1.70757	4.41497	2.69897			4.41497	2.69897		0.119218	0.103563	0.0608012				0.119218	0.103563	0.0608012
H	L135	650	-410	26000	-21000	40	-40	0.02	-0.02	0.02	-0.02	M					L135	34	-1.60206	4.41497	2.81291			4.41497	2.81291		0.434294	0.350776	0.27394				0.434294	0.350776	0.27394
H	E136	720	-290	14000	-7000	19	-12	0.05	-0.04	0.05	-0.03	M					E136	35	-1.27875	4.14613	2.85733			4.14613	2.85733		0.274291	0.217147	0.174924				0.274291	0.217147	0.174924
H	L137	380	-94	6900	-2400	18	-8	0.1	-0.07	0.05	-0.02	M					L137	36	-1.25527	3.83885	2.57978	3.83885	2.57978				0.19302	0.151059	0.107431	0.19302	0.151059	0.107431
H	R139	680	-140	47000	-15000	70	-27	0.01	-0.01	0.01	-0.01	M					R139	37	-1.8451	4.6721	2.83251			4.6721	2.83251		0.167514	0.138605	0.0894136				0.167514	0.138605	0.0894136
H	D141	760	-120	6200	-1400	8	-2	0.17	-0.05	0.11	-0.03	W					D141	38	-0.90309	3.79239	2.88081			3.79239	2.88081		0.108574	0.0980665	0.0685728				0.108574	0.0980665	0.0685728
H	I142	1200	-760	9500	-7500	8	-8	0.12	-0.13	0.11	-0.1	W					I142	39	-0.90309	3.97772	3.07918			3.97772	3.07918		0.434294	0.342864	0.275053				0.434294	0.342864	0.275053
H	A143	1100	-290	19000	-6700	17	-8	0.05	-0.02	0.05	-0.02	M					A143	40	-1.23045	4.27875	3.04139			4.27875	3.04139		0.204374	0.153146	0.114496				0.204374	0.153146	0.114496
																											*	log(x+dx)=ln(x+dx)/ln10={ln x(1+dx/x)}/ln10=(ln x+ln(1+dx/x)/ln10=log x+dx/(x*ln10) (dx/x<<1)
																												Δlog x = dx/(x*ln10)

## Sheet: logk vs logk (robustFit)
		x log kc	y log ko	Δx dx/(x*ln10)	Δy dy/(y*ln10)			v1	v2		x	m	n	y1	y2							non-native helix	x log kc	y log ko	Δx dx/(x*ln10)	Δy dy/(y*ln10)
1	L9	2.30103	4	0.286634	0.16286		n	33			2.11887	0.855544	-2.44762	3.81423	3.79854						A134	n1	2.69897	4.41497	0.103563	0.0608012
2	V17	2.30103	4.11394	0.317369	0.217147						2.12636	0.834155	-2.38643	3.97392	3.62418						L135	n2	2.81291	4.41497	0.350776	0.27394
3	E18	2.41497	3.36173	0.0528706	0.0417591		average	2.4184	3.51308		2.13385	0.812766	-2.32524	4.03733	3.54611						E136	n3	2.85733	4.14613	0.217147	0.174924
4	D27	2.50515	3.04139	0.0631701	0.0447866		variance	0.122377	0.342827		2.14134	0.791377	-2.26405	4.08322	3.48556						R139	n4	2.83251	4.6721	0.138605	0.0894136
5	I28	2.47712	3.17609	0.0694871	0.0579059						2.14882	0.769989	-2.20286	4.11984	3.43428						D141	n5	2.88081	3.79239	0.0980665	0.0685728
6	L29	2.25527	3.6902	0.14181	0.125463		r	-0.34954			2.17878	0.684433	-1.9581	4.2195	3.27595						I142	n6	3.07918	3.97772	0.342864	0.275053
7	R31	2.32222	3.81291	0.100222	0.0579059		upper p	0.05			2.20873	0.598878	-1.71333	4.2799	3.15689						A143	n7	3.04139	4.27875	0.153146	0.114496
8	L32	2.23045	3.83885	0.132177	0.0868589		x2(p,2)	5.99146			2.23868	0.513323	-1.46857	4.31806	3.06007							n8
9	F33	2.27875	3.69897	0.0703557	0.0525725						2.26864	0.427768	-1.2238	4.34063	2.97883							n9
10	K34	2.41497	3.5563	0.0699697	0.0450998		xl	2.11887			2.29859	0.342213	-0.979039	4.351	2.90981							n10
11	H36	2.43136	3.44716	0.105472	0.0643399		xu	2.71794			2.32854	0.256658	-0.734274	4.35109	2.85106
12	T39	2.57978	3.20412	0.0678585	0.0502867		xu-xl	0.59907			2.3585	0.171103	-0.48951	4.34208	2.8014
13	L40	2.49136	3.07918	0.0615251	0.0434294						2.38845	0.0855484	-0.244745	4.32469	2.76013
14	F43	2.62325	3.20412	0.0678585	0.0444635		var-covar	0.0149761	-0.0142203		2.4184	-6.63323e-06	1.8977e-05	4.2993	2.72686
15	K63	2.50515	3.23045	0.0740855	0.047501			-0.0142203	0.117531		2.44836	-0.0855616	0.244783	4.26603	2.70147
16	G65	2.27875	3.25527	0.0603187	0.0411437						2.47831	-0.171117	0.489548	4.22476	2.68408
17	V66	2.44716	2.86332	0.0511635	0.0387763		sigma_u2	0.119466			2.50827	-0.256672	0.734312	4.1751	2.67508
18	V68	2.4624	3.07918	0.0506677	0.034444		sigma_v2	0.0130408			2.53822	-0.342227	0.979077	4.11635	2.67517
19	T70	2.41497	3.14613	0.0465316	0.0350776						2.56817	-0.427782	1.22384	4.04732	2.68553
20	A71	2.44716	3.49136	0.0602408	0.0372252		95% ellipsoide	2.448			2.59813	-0.513337	1.46861	3.96608	2.70811
21	L72	2.34242	3.44716	0.0744505	0.0631701		a radius	0.846123			2.62808	-0.598892	1.71337	3.86926	2.74627
22	G73	2.38021	3.50515	0.0542868	0.0361912		b radius	0.279553			2.65803	-0.684447	1.95813	3.7502	2.80667
23	A74	2.41497	3.4624	0.0584051	0.0384184		radius ratio	0.330393			2.68799	-0.770002	2.2029	3.59186	2.90635
24	I75	2.36173	3.5682	0.0892064	0.0736412		tan theta	-7.34794			2.69547	-0.791391	2.26409	3.54057	2.94297
25	L76	2.43136	3.41497	0.0768367	0.0643399		theta	-82.2501			2.70296	-0.812779	2.32528	3.48001	2.98886
26	K77	2.38021	3.25527	0.0458422	0.0361912						2.71045	-0.834168	2.38647	3.40192	3.05229
27	Y103	2.60206	3.54407	0.114157	0.0705729		flatness	0.669607			2.71794	-0.855557	2.44766	3.22628	3.21326
28	L104	2.54407	3.90309	0.238862	0.148901
29	F106	2.63347	4.11394	0.283962	0.171698
30	E109	2.32222	4.04139	0.228992	0.12822
31	A110	2.11394	4.04139	0.225044	0.116925
32	K133	2.51851	3.50515	0.063787	0.0381653
33	L137	2.57978	3.83885	0.151059	0.107431
								Reanalysis	close → open		selected	selected				dx/(x*ln10)	dx/(x*ln10)	dx/(x*ln10)
								log K(kop/kcl)	log kc	log ko	log kc	log ko	log kc	log ko		log K	log kc	log ko	log K	log kc	log ko	log K	log kc	log ko
						L9	1	-1.72428	4	2.30103	4	2.30103				0.319575	0.286634	0.16286	0.319575	0.286634	0.16286
						V17	2	-1.78533	4.11394	2.30103	4.11394	2.30103				0.398697	0.317369	0.217147	0.398697	0.317369	0.217147
						E18	3	-0.954243	3.36173	2.41497	3.36173	2.41497				0.0482549	0.0528706	0.0417591	0.0482549	0.0528706	0.0417591
						D27	4	-0.518514	3.04139	2.50515	3.04139	2.50515				0.0789626	0.0631701	0.0447866	0.0789626	0.0631701	0.0447866
						I28	5	-0.69897	3.17609	2.47712	3.17609	2.47712				0.0868589	0.0694871	0.0579059	0.0868589	0.0694871	0.0579059
						L29	6	-1.44716	3.6902	2.25527	3.6902	2.25527				0.186126	0.14181	0.125463	0.186126	0.14181	0.125463
						R31	7	-1.49136	3.81291	2.32222	3.81291	2.32222				0.112076	0.100222	0.0579059	0.112076	0.100222	0.0579059
						L32	8	-1.60206	3.83885	2.23045	3.83885	2.23045				0.152003	0.132177	0.0868589	0.152003	0.132177	0.0868589
						F33	9	-1.41497	3.69897	2.27875	3.69897	2.27875				0.0835182	0.0703557	0.0525725	0.0835182	0.0703557	0.0525725
						K34	10	-1.14613	3.5563	2.41497	3.5563	2.41497				0.0930631	0.0699697	0.0450998	0.0930631	0.0699697	0.0450998
						H36	11	-1	3.44716	2.43136	3.44716	2.43136				0.130288	0.105472	0.0643399	0.130288	0.105472	0.0643399
						T39	12	-0.612784	3.20412	2.57978	3.20412	2.57978				0.0953329	0.0678585	0.0502867	0.0953329	0.0678585	0.0502867
						L40	13	-0.60206	3.07918	2.49136	3.07918	2.49136				0.0760015	0.0615251	0.0434294	0.0760015	0.0615251	0.0434294
						F43	14	-0.579784	3.20412	2.62325	3.20412	2.62325				0.0800016	0.0678585	0.0444635	0.0800016	0.0678585	0.0444635
						K63	15	-0.69897	3.23045	2.50515	3.23045	2.50515				0.0868589	0.0740855	0.047501	0.0868589	0.0740855	0.047501
						G65	16	-1	3.25527	2.27875	3.25527	2.27875				0.0868589	0.0603187	0.0411437	0.0868589	0.0603187	0.0411437
						V66	17	-0.414973	2.86332	2.44716	2.86332	2.44716				0.0668145	0.0511635	0.0387763	0.0668145	0.0511635	0.0387763
						V68	18	-0.643453	3.07918	2.4624	3.07918	2.4624				0.059222	0.0506677	0.034444	0.059222	0.0506677	0.034444
						T70	19	-0.732394	3.14613	2.41497	3.14613	2.41497				0.0562974	0.0465316	0.0350776	0.0562974	0.0465316	0.0350776
						A71	20	-1.04139	3.49136	2.44716	3.49136	2.44716				0.0789626	0.0602408	0.0372252	0.0789626	0.0602408	0.0372252
						L72	21	-1.11394	3.44716	2.34242	3.44716	2.34242				0.100222	0.0744505	0.0631701	0.100222	0.0744505	0.0631701
						G73	22	-1.14613	3.50515	2.38021	3.50515	2.38021				0.0620421	0.0542868	0.0361912	0.0620421	0.0542868	0.0361912
						A74	23	-1.04139	3.4624	2.41497	3.4624	2.41497				0.0789626	0.0584051	0.0384184	0.0789626	0.0584051	0.0384184
						I75	24	-1.20412	3.5682	2.36173	3.5682	2.36173				0.108574	0.0892064	0.0736412	0.108574	0.0892064	0.0736412
						L76	25	-1	3.41497	2.43136	3.41497	2.43136				0.0868589	0.0768367	0.0643399	0.0868589	0.0768367	0.0643399
						K77	26	-0.845098	3.25527	2.38021	3.25527	2.38021				0.0620421	0.0458422	0.0361912	0.0620421	0.0458422	0.0361912
						Y103	27	-0.954243	3.54407	2.60206	3.54407	2.60206				0.144765	0.114157	0.0705729	0.144765	0.114157	0.0705729
						L104	28	-1.36173	3.90309	2.54407	3.90309	2.54407				0.283236	0.238862	0.148901	0.283236	0.238862	0.148901
						F106	29	-1.49136	4.11394	2.63347	4.11394	2.63347				0.322218	0.283962	0.171698	0.322218	0.283962	0.171698
						E109	30	-1.69897	4.04139	2.32222	4.04139	2.32222				0.269263	0.228992	0.12822	0.269263	0.228992	0.12822
						A110	31	-1.9345	4.04139	2.11394	4.04139	2.11394				0.247447	0.225044	0.116925	0.247447	0.225044	0.116925
						K133	32	-1	3.50515	2.51851	3.50515	2.51851				0.0868589	0.063787	0.0381653	0.0868589	0.063787	0.0381653
						A134	33	-1.70757	4.41497	2.69897			4.41497	2.69897		0.119218	0.103563	0.0608012				0.119218	0.103563	0.0608012
						L135	34	-1.60206	4.41497	2.81291			4.41497	2.81291		0.434294	0.350776	0.27394				0.434294	0.350776	0.27394
						E136	35	-1.27875	4.14613	2.85733			4.14613	2.85733		0.274291	0.217147	0.174924				0.274291	0.217147	0.174924
						L137	36	-1.25527	3.83885	2.57978	3.83885	2.57978				0.19302	0.151059	0.107431	0.19302	0.151059	0.107431
						R139	37	-1.8451	4.6721	2.83251			4.6721	2.83251		0.167514	0.138605	0.0894136				0.167514	0.138605	0.0894136
						D141	38	-0.90309	3.79239	2.88081			3.79239	2.88081		0.108574	0.0980665	0.0685728				0.108574	0.0980665	0.0685728
						I142	39	-0.90309	3.97772	3.07918			3.97772	3.07918		0.434294	0.342864	0.275053				0.434294	0.342864	0.275053
						A143	40	-1.23045	4.27875	3.04139			4.27875	3.04139		0.204374	0.153146	0.114496				0.204374	0.153146	0.114496
