# Supplementary material for: Retrospective study for the universal applicability of the residue-based linear free energy relationship in the two-state exchange of protein molecules
Source: Sci Rep. 2022 Oct 7;12:16843. doi: 10.1038/s41598-022-21226-z (PMC9546931; doi:10.1038/s41598-022-21226-z)
Supplement: Supplementary file 5 — Supplementary Information 5. [file 41598_2022_21226_MOESM5_ESM.m]

% Main program: apoMyoG_robustfit.m
% prog version: Mar 4, 2022
% MATLAB version: MATLAB2020b
% 


% logK
logK=[-1.72427587; -1.785329835; -0.954242509; -0.51851394; -0.698970004;
-1.447158031; -1.491361694; -1.602059991; -1.414973348; -1.146128036;
-1; -0.612783857; -0.602059991; -0.579783597; -0.698970004; -1;
-0.414973348; -0.643452676; -0.73239376; -1.041392685; -1.113943352;
-1.146128036; -1.041392685; -1.204119983; -1; -0.84509804; -0.954242509;
-1.361727836; -1.491361694; -1.698970004; -1.934498451; -1; -1.707570176;
-1.602059991; -1.278753601; -1.255272505; -1.84509804; -0.903089987;
-0.903089987; -1.230448921];

% logkcl
logkcl=[4; 4.113943352; 3.361727836; 3.041392685; 3.176091259; 3.69019608;
3.812913357; 3.838849091; 3.698970004; 3.556302501; 3.447158031; 3.204119983;
3.079181246; 3.204119983; 3.230448921; 3.255272505; 2.86332286; 3.079181246;
3.146128036; 3.491361694; 3.447158031; 3.505149978; 3.462397998; 3.568201724;
3.414973348; 3.255272505; 3.544068044; 3.903089987; 4.113943352; 4.041392685;
4.041392685; 3.505149978; 4.414973348; 4.414973348; 4.146128036; 3.838849091;
4.672097858; 3.792391689; 3.977723605; 4.278753601];

% logkop
logkop=[2.301029996; 2.301029996; 2.414973348; 2.505149978; 2.477121255;
2.255272505; 2.322219295; 2.230448921; 2.278753601; 2.414973348; 2.431363764;
2.579783597; 2.491361694; 2.62324929; 2.505149978; 2.278753601; 2.447158031;
2.462397998; 2.414973348; 2.447158031; 2.342422681; 2.380211242; 2.414973348;
2.361727836; 2.431363764; 2.380211242; 2.602059991; 2.544068044; 2.633468456;
2.322219295; 2.113943352; 2.51851394; 2.698970004; 2.812913357; 2.857332496;
2.579783597; 2.832508913; 2.880813592; 3.079181246; 3.041392685];

% standard linear regression
mdl1=fitlm(logK,logkop)
mdl2=fitlm(logK,logkcl)

% robust linear regression
mdlr1=fitlm(logK,logkop,'RobustOpts','on')
mdlr2=fitlm(logK,logkcl,'RobustOpts','on')

% plot
tiledlayout(1,2)
nexttile
plotResiduals(mdl1,'probability')
title('Linear Fit (logkop vs logK)')
nexttile
plotResiduals(mdlr1,'probability')
title('Robust Fit (logkop vs logK)')

figure
tiledlayout(1,2)
nexttile
plotResiduals(mdl2,'probability')
title('Linear Fit (logkcl vs logK)')
nexttile
plotResiduals(mdlr2,'probability')
title('Robust Fit (logkcl vs logK)')

% find outliers
outlier1 = find(isoutlier(mdlr1.Residuals.Raw))
outlier2 = find(isoutlier(mdlr2.Residuals.Raw))

% plot2
% residue
residue=categorical({'L9';	'V17';	'E18';	'D27';	'I28';	'L29';	'R31';	'L32';
    'F33';	'K34';	'H36';	'T39';	'L40';	'F43';	'K63';	'G65';
    'V66';	'V68';	'T70';	'A71';	'L72';	'G73';	'A74';	'I75';
    'L76';	'K77';	'Y103';	'L104';	'F106';	'E109';	'A110';	'K133';
    'A134';	'L135';	'E136';	'L137';	'R139';	'D141';	'I142';	'A143'});
residue = reordercats(residue, {'L9';	'V17';	'E18';	'D27';	'I28';	'L29';	'R31';	'L32';
    'F33';	'K34';	'H36';	'T39';	'L40';	'F43';	'K63';	'G65';
    'V66';	'V68';	'T70';	'A71';	'L72';	'G73';	'A74';	'I75';
    'L76';	'K77';	'Y103';	'L104';	'F106';	'E109';	'A110';	'K133';
    'A134';	'L135';	'E136';	'L137';	'R139';	'D141';	'I142';	'A143'});

figure
b1 = bar(residue,mdlr1.Robust.Weights);
b1.FaceColor = 'flat';
xlabel('residue')
ylabel('Weights')
title('Robust Fit Weights (logkop vs logK)')

for i = 1:length(outlier1)
    b1.CData(outlier1(i),:) = [.5 0 .5];
end

figure
b2 = bar(residue, mdlr2.Robust.Weights);
b2.FaceColor = 'flat';
xlabel('residue')
ylabel('Weights')
title('Robust Fit Weights (logkcl vs logK)')

for i = 1:length(outlier2)
    b2.CData(outlier2(i),:) = [.5 0 .5];
end
